# Supplementary material for: Diverging trends in the global burden of ischemic heart disease attributable to non-optimal temperatures: a historical analysis (1990–2021) and 2050 projections
Source: Front Public Health. 2025 Jul 30;13:1593346. doi: 10.3389/fpubh.2025.1593346 (PMC12343581; doi:10.3389/fpubh.2025.1593346)
Supplement: Supplementary file 2 [file Data_Sheet_1.csv]

measure_id	measure_name	location_id	location_name	sex_id	sex_name	age_id	age_name	cause_id	cause_name	rei_id	rei_name	metric_id	metric_name	year	val	upper	lower
1	Deaths	7	Democratic People's Republic of Korea	3	Both	27	Age-standardized	495	Ischemic stroke	337	High temperature	2	Percent	2021	0.0029067059971329	0.0164129643414146	-0.0046080726818635
1	Deaths	7	Democratic People's Republic of Korea	3	Both	27	Age-standardized	495	Ischemic stroke	337	High temperature	3	Rate	2021	0.18643094037000002	1.0274416109	-0.29774402478
1	Deaths	11	Indonesia	3	Both	27	Age-standardized	495	Ischemic stroke	337	High temperature	2	Percent	2021	0.0042118080144305	0.0056619420297337	0.0032438532896297
1	Deaths	11	Indonesia	3	Both	27	Age-standardized	495	Ischemic stroke	337	High temperature	3	Rate	2021	0.41540987769	0.58561529823	0.28297246874
1	Deaths	8	Taiwan	3	Both	22	All ages	495	Ischemic stroke	337	High temperature	1	Number	2021	105.39174290576742	366.4509959110311	-71.54680283675208
1	Deaths	8	Taiwan	3	Both	22	All ages	495	Ischemic stroke	337	High temperature	2	Percent	2021	0.0165334998114607	0.0567000402938984	-0.0111129165982241
1	Deaths	8	Taiwan	3	Both	22	All ages	495	Ischemic stroke	337	High temperature	3	Rate	2021	0.44588199798	1.55034823139	-0.30269384031
1	Deaths	8	Taiwan	3	Both	27	Age-standardized	495	Ischemic stroke	337	High temperature	2	Percent	2021	0.0165334998114607	0.0567000402938984	-0.0111129165982241
1	Deaths	8	Taiwan	3	Both	27	Age-standardized	495	Ischemic stroke	337	High temperature	3	Rate	2021	0.23541761851999998	0.81617431545	-0.15950918069
1	Deaths	13	Malaysia	3	Both	22	All ages	495	Ischemic stroke	337	High temperature	1	Number	2021	79.82694134198307	103.88367331722006	58.47684666680827
1	Deaths	13	Malaysia	3	Both	22	All ages	495	Ischemic stroke	337	High temperature	2	Percent	2021	0.008414987033429	0.0110469714580251	0.006475163252742
1	Deaths	13	Malaysia	3	Both	22	All ages	495	Ischemic stroke	337	High temperature	3	Rate	2021	0.25093164631	0.32655267423	0.18381878547
1	Deaths	13	Malaysia	3	Both	27	Age-standardized	495	Ischemic stroke	337	High temperature	2	Percent	2021	0.008414987033429	0.0110469714580251	0.006475163252742
1	Deaths	13	Malaysia	3	Both	27	Age-standardized	495	Ischemic stroke	337	High temperature	3	Rate	2021	0.35774601078	0.46861048859000004	0.2607826483
1	Deaths	10	Cambodia	3	Both	22	All ages	495	Ischemic stroke	337	High temperature	1	Number	2021	150.2152894453371	185.07542977353572	115.95183755427792
1	Deaths	10	Cambodia	3	Both	22	All ages	495	Ischemic stroke	337	High temperature	2	Percent	2021	0.0250143258451629	0.027491408693734	0.0215766064110689
1	Deaths	10	Cambodia	3	Both	22	All ages	495	Ischemic stroke	337	High temperature	3	Rate	2021	0.88133423699	1.08586358477	0.68030574421
1	Deaths	10	Cambodia	3	Both	27	Age-standardized	495	Ischemic stroke	337	High temperature	2	Percent	2021	0.0250143258451629	0.027491408693734	0.0215766064110689
1	Deaths	10	Cambodia	3	Both	27	Age-standardized	495	Ischemic stroke	337	High temperature	3	Rate	2021	1.88111323876	2.28484244831	1.4546645223799999
1	Deaths	15	Myanmar	3	Both	22	All ages	495	Ischemic stroke	337	High temperature	1	Number	2021	675.5302545241898	1082.8861569558908	379.90431329410137
1	Deaths	15	Myanmar	3	Both	22	All ages	495	Ischemic stroke	337	High temperature	2	Percent	2021	0.024672099191087	0.0380105491871366	0.0148519504665131
1	Deaths	15	Myanmar	3	Both	22	All ages	495	Ischemic stroke	337	High temperature	3	Rate	2021	1.19733110264	1.9193415360200001	0.67335437205
1	Deaths	15	Myanmar	3	Both	27	Age-standardized	495	Ischemic stroke	337	High temperature	2	Percent	2021	0.024672099191087	0.0380105491871366	0.0148519504665131
1	Deaths	15	Myanmar	3	Both	27	Age-standardized	495	Ischemic stroke	337	High temperature	3	Rate	2021	1.81713749858	2.9204638215700003	1.02260722145
1	Deaths	12	Lao People's Democratic Republic	3	Both	22	All ages	495	Ischemic stroke	337	High temperature	1	Number	2021	25.727971112753316	52.973505178401226	6.190635913837303
1	Deaths	12	Lao People's Democratic Republic	3	Both	22	All ages	495	Ischemic stroke	337	High temperature	2	Percent	2021	0.0103352089570451	0.0220499259585588	0.0023835151588386
1	Deaths	12	Lao People's Democratic Republic	3	Both	22	All ages	495	Ischemic stroke	337	High temperature	3	Rate	2021	0.3487331722	0.7180363512700001	0.08391178965
1	Deaths	12	Lao People's Democratic Republic	3	Both	27	Age-standardized	495	Ischemic stroke	337	High temperature	2	Percent	2021	0.0103352089570451	0.0220499259585588	0.0023835151588386
1	Deaths	12	Lao People's Democratic Republic	3	Both	27	Age-standardized	495	Ischemic stroke	337	High temperature	3	Rate	2021	0.80638177067	1.6399729056099999	0.19529175206
1	Deaths	17	Sri Lanka	3	Both	22	All ages	495	Ischemic stroke	337	High temperature	1	Number	2021	97.63228345020757	135.40734667338396	60.28185033925946
1	Deaths	17	Sri Lanka	3	Both	22	All ages	495	Ischemic stroke	337	High temperature	2	Percent	2021	0.0064414281745127	0.0080581305830347	0.0049158620939124
1	Deaths	17	Sri Lanka	3	Both	22	All ages	495	Ischemic stroke	337	High temperature	3	Rate	2021	0.43840163484	0.60802431382	0.27068568721999997
1	Deaths	17	Sri Lanka	3	Both	27	Age-standardized	495	Ischemic stroke	337	High temperature	2	Percent	2021	0.0064414281745127	0.0080581305830347	0.0049158620939124
1	Deaths	17	Sri Lanka	3	Both	27	Age-standardized	495	Ischemic stroke	337	High temperature	3	Rate	2021	0.45403621568999997	0.62778621145	0.28622444598
1	Deaths	14	Maldives	3	Both	22	All ages	495	Ischemic stroke	337	High temperature	1	Number	2021	0.9797648199901144	1.5272973383548352	0.5399406443639335
1	Deaths	14	Maldives	3	Both	22	All ages	495	Ischemic stroke	337	High temperature	2	Percent	2021	0.0096948046096133	0.0150990487366851	0.0057855384089567
1	Deaths	14	Maldives	3	Both	22	All ages	495	Ischemic stroke	337	High temperature	3	Rate	2021	0.1894335297	0.29529670775	0.10439532019
1	Deaths	14	Maldives	3	Both	27	Age-standardized	495	Ischemic stroke	337	High temperature	2	Percent	2021	0.0096948046096133	0.0150990487366851	0.0057855384089567
1	Deaths	14	Maldives	3	Both	27	Age-standardized	495	Ischemic stroke	337	High temperature	3	Rate	2021	0.38964168933000004	0.60819163595	0.21353705317000002
1	Deaths	19	Timor-Leste	3	Both	22	All ages	495	Ischemic stroke	337	High temperature	1	Number	2021	0.3886496700065756	0.7962168145257087	0.1058380671207097
1	Deaths	19	Timor-Leste	3	Both	22	All ages	495	Ischemic stroke	337	High temperature	2	Percent	2021	0.000858106931256	0.0017573430212813	0.0002521357440891
1	Deaths	19	Timor-Leste	3	Both	22	All ages	495	Ischemic stroke	337	High temperature	3	Rate	2021	0.02780570899	0.05696485742	0.00757212143
1	Deaths	19	Timor-Leste	3	Both	27	Age-standardized	495	Ischemic stroke	337	High temperature	2	Percent	2021	0.000858106931256	0.0017573430212813	0.0002521357440891
1	Deaths	19	Timor-Leste	3	Both	27	Age-standardized	495	Ischemic stroke	337	High temperature	3	Rate	2021	0.06035935322	0.1240665685	0.016776748440000003
1	Deaths	16	Philippines	3	Both	22	All ages	495	Ischemic stroke	337	High temperature	1	Number	2021	303.58476094158414	365.73169477832585	249.8979874233949
1	Deaths	16	Philippines	3	Both	22	All ages	495	Ischemic stroke	337	High temperature	2	Percent	2021	0.0107465436669486	0.0123997163352284	0.0097461202935839
1	Deaths	16	Philippines	3	Both	22	All ages	495	Ischemic stroke	337	High temperature	3	Rate	2021	0.26806711295	0.32294321767	0.22066137909
1	Deaths	16	Philippines	3	Both	27	Age-standardized	495	Ischemic stroke	337	High temperature	2	Percent	2021	0.0106648168474394	0.0123124687410925	0.0096598039165934
1	Deaths	16	Philippines	3	Both	27	Age-standardized	495	Ischemic stroke	337	High temperature	3	Rate	2021	0.48905875972999996	0.58982138544	0.40498661754
1	Deaths	6	China	3	Both	22	All ages	495	Ischemic stroke	338	Low temperature	1	Number	2021	92627.94903415414	112838.16497816796	75579.63706863057
1	Deaths	6	China	3	Both	22	All ages	495	Ischemic stroke	338	Low temperature	2	Percent	2021	0.0787176827686081	0.0875861038621246	0.0710884139430368
1	Deaths	6	China	3	Both	22	All ages	495	Ischemic stroke	338	Low temperature	3	Rate	2021	6.5105051852999996	7.931012894599999	5.31223701021
1	Deaths	7	Democratic People's Republic of Korea	3	Both	22	All ages	495	Ischemic stroke	338	Low temperature	1	Number	2021	1637.4146976320778	2254.880654680631	1273.9672056551854
1	Deaths	7	Democratic People's Republic of Korea	3	Both	22	All ages	495	Ischemic stroke	338	Low temperature	2	Percent	2021	0.0867845163068202	0.1009711330599677	0.0784063914929835
1	Deaths	7	Democratic People's Republic of Korea	3	Both	22	All ages	495	Ischemic stroke	338	Low temperature	3	Rate	2021	6.2041462682	8.54371798372	4.8270477211500005
1	Deaths	7	Democratic People's Republic of Korea	3	Both	27	Age-standardized	495	Ischemic stroke	338	Low temperature	2	Percent	2021	0.0867845163068202	0.1009711330599677	0.0784063914929835
1	Deaths	7	Democratic People's Republic of Korea	3	Both	27	Age-standardized	495	Ischemic stroke	338	Low temperature	3	Rate	2021	5.56630547261	7.59199773534	4.30951715468
1	Deaths	6	China	3	Both	27	Age-standardized	495	Ischemic stroke	338	Low temperature	2	Percent	2021	0.0783660918918751	0.0870738319933623	0.070768983463959
1	Deaths	6	China	3	Both	27	Age-standardized	495	Ischemic stroke	338	Low temperature	3	Rate	2021	5.05120841939	6.10977944921	4.12426377076
1	Deaths	18	Thailand	3	Both	22	All ages	495	Ischemic stroke	337	High temperature	1	Number	2021	659.6944957385397	899.7312416040156	472.6745710662896
1	Deaths	18	Thailand	3	Both	22	All ages	495	Ischemic stroke	337	High temperature	2	Percent	2021	0.0230454892514538	0.0274313129942989	0.0203804376551817
1	Deaths	18	Thailand	3	Both	22	All ages	495	Ischemic stroke	337	High temperature	3	Rate	2021	0.9892957122499999	1.34926130996	0.7088355738400001
1	Deaths	18	Thailand	3	Both	27	Age-standardized	495	Ischemic stroke	337	High temperature	2	Percent	2021	0.0230454892514538	0.0274313129942989	0.0203804376551817
1	Deaths	18	Thailand	3	Both	27	Age-standardized	495	Ischemic stroke	337	High temperature	3	Rate	2021	0.60889679299	0.82927917828	0.43603467022000003
1	Deaths	23	Kiribati	3	Both	22	All ages	495	Ischemic stroke	337	High temperature	1	Number	2021	0.0461075288297202	0.1097549686239394	-0.0005655383251187
1	Deaths	23	Kiribati	3	Both	22	All ages	495	Ischemic stroke	337	High temperature	2	Percent	2021	0.001961087378512	0.0047552842458305	-2.21841952665e-05
1	Deaths	23	Kiribati	3	Both	22	All ages	495	Ischemic stroke	337	High temperature	3	Rate	2021	0.03805476942	0.09058607412	-0.00046676608000000003
1	Deaths	23	Kiribati	3	Both	27	Age-standardized	495	Ischemic stroke	337	High temperature	2	Percent	2021	0.001961087378512	0.0047552842458305	-2.21841952665e-05
1	Deaths	23	Kiribati	3	Both	27	Age-standardized	495	Ischemic stroke	337	High temperature	3	Rate	2021	0.10660923307999999	0.25705530649999997	-0.00134741114
1	Deaths	11	Indonesia	3	Both	22	All ages	495	Ischemic stroke	338	Low temperature	1	Number	2021	592.7377466936728	1049.491526318026	387.7217964060084
1	Deaths	11	Indonesia	3	Both	22	All ages	495	Ischemic stroke	338	Low temperature	2	Percent	2021	0.0040102947551678	0.0071258340261458	0.0030109565030564
1	Deaths	11	Indonesia	3	Both	22	All ages	495	Ischemic stroke	338	Low temperature	3	Rate	2021	0.21251617327	0.37627757688	0.13901114435
1	Deaths	11	Indonesia	3	Both	27	Age-standardized	495	Ischemic stroke	338	Low temperature	2	Percent	2021	0.0039901738330597	0.0071334657621175	0.0029837702504501
1	Deaths	11	Indonesia	3	Both	27	Age-standardized	495	Ischemic stroke	338	Low temperature	3	Rate	2021	0.39258215434	0.7061237766999999	0.26527715005999997
1	Deaths	20	Viet Nam	3	Both	22	All ages	495	Ischemic stroke	337	High temperature	1	Number	2021	1432.1828150428792	3119.325456901196	123.14732897472808
1	Deaths	20	Viet Nam	3	Both	22	All ages	495	Ischemic stroke	337	High temperature	2	Percent	2021	0.0193196585526252	0.0422046221076329	0.0018272664977061
1	Deaths	20	Viet Nam	3	Both	22	All ages	495	Ischemic stroke	337	High temperature	3	Rate	2021	1.42835690022	3.11099253084	0.12281835478
1	Deaths	20	Viet Nam	3	Both	27	Age-standardized	495	Ischemic stroke	337	High temperature	2	Percent	2021	0.0193196585526252	0.0422046221076329	0.0018272664977061
1	Deaths	20	Viet Nam	3	Both	27	Age-standardized	495	Ischemic stroke	337	High temperature	3	Rate	2021	1.8476560734199998	4.00120512566	0.15842703657
1	Deaths	8	Taiwan	3	Both	22	All ages	495	Ischemic stroke	338	Low temperature	1	Number	2021	180.6525644881184	222.3585332241009	136.11940834482635
1	Deaths	8	Taiwan	3	Both	22	All ages	495	Ischemic stroke	338	Low temperature	2	Percent	2021	0.0282461651950217	0.0344387708807551	0.0219374565163527
1	Deaths	8	Taiwan	3	Both	22	All ages	495	Ischemic stroke	338	Low temperature	3	Rate	2021	0.7642887779699999	0.94073467548	0.57588186781
1	Deaths	8	Taiwan	3	Both	27	Age-standardized	495	Ischemic stroke	338	Low temperature	2	Percent	2021	0.0282461651950217	0.0344387708807551	0.0219374565163527
1	Deaths	8	Taiwan	3	Both	27	Age-standardized	495	Ischemic stroke	338	Low temperature	3	Rate	2021	0.40339602023	0.49450711357000005	0.30436371758
1	Deaths	7	Democratic People's Republic of Korea	3	Both	22	All ages	495	Ischemic stroke	337	High temperature	1	Number	2021	54.934322413202615	301.39095711685627	-87.19191380544204
1	Deaths	7	Democratic People's Republic of Korea	3	Both	22	All ages	495	Ischemic stroke	337	High temperature	2	Percent	2021	0.0029067059971329	0.0164129643414146	-0.0046080726818635
1	Deaths	7	Democratic People's Republic of Korea	3	Both	22	All ages	495	Ischemic stroke	337	High temperature	3	Rate	2021	0.20814554303	1.14196701945	-0.33036920179
1	Deaths	13	Malaysia	3	Both	22	All ages	495	Ischemic stroke	338	Low temperature	1	Number	2021	7.529066065006072	15.896539831342492	-0.6540314128590692
1	Deaths	13	Malaysia	3	Both	22	All ages	495	Ischemic stroke	338	Low temperature	2	Percent	2021	0.0007936072666084	0.0016291194496214	-6.41696208308e-05
1	Deaths	13	Malaysia	3	Both	22	All ages	495	Ischemic stroke	338	Low temperature	3	Rate	2021	0.02366720948	0.049969907949999996	-0.0020559121600000002
1	Deaths	13	Malaysia	3	Both	27	Age-standardized	495	Ischemic stroke	338	Low temperature	2	Percent	2021	0.0007936072666084	0.0016291194496214	-6.41696208308e-05
1	Deaths	13	Malaysia	3	Both	27	Age-standardized	495	Ischemic stroke	338	Low temperature	3	Rate	2021	0.03372807253	0.07108150876000001	-0.00293951829
1	Deaths	25	Micronesia (Federated States of)	3	Both	27	Age-standardized	495	Ischemic stroke	337	High temperature	2	Percent	2021	0.0096172259054393	0.0150718565763277	0.0044266451221517
1	Deaths	25	Micronesia (Federated States of)	3	Both	27	Age-standardized	495	Ischemic stroke	337	High temperature	3	Rate	2021	0.5261760828	0.8707014262499999	0.24394716294
1	Deaths	6	China	3	Both	22	All ages	495	Ischemic stroke	337	High temperature	1	Number	2021	6369.734424330887	24330.178304515888	-4118.113998600059
1	Deaths	6	China	3	Both	22	All ages	495	Ischemic stroke	337	High temperature	2	Percent	2021	0.0053966006643274	0.0202855188802689	-0.0032915887601675
1	Deaths	6	China	3	Both	22	All ages	495	Ischemic stroke	337	High temperature	3	Rate	2021	0.44770708443	1.71008592614	-0.28944830174
1	Deaths	6	China	3	Both	27	Age-standardized	495	Ischemic stroke	337	High temperature	2	Percent	2021	0.0055035479412157	0.0205375276801236	-0.0032695474811996
1	Deaths	6	China	3	Both	27	Age-standardized	495	Ischemic stroke	337	High temperature	3	Rate	2021	0.3557838515	1.3537080800499999	-0.22381466116
1	Deaths	15	Myanmar	3	Both	22	All ages	495	Ischemic stroke	338	Low temperature	1	Number	2021	261.8799152600812	407.27961367269154	158.12202098413155
1	Deaths	15	Myanmar	3	Both	22	All ages	495	Ischemic stroke	338	Low temperature	2	Percent	2021	0.009562363930769	0.0142034319867818	0.0061567902086161
1	Deaths	15	Myanmar	3	Both	22	All ages	495	Ischemic stroke	338	Low temperature	3	Rate	2021	0.46416421115	0.72187521678	0.28026045091
1	Deaths	15	Myanmar	3	Both	27	Age-standardized	495	Ischemic stroke	338	Low temperature	2	Percent	2021	0.009562363930769	0.0142034319867818	0.0061567902086161
1	Deaths	15	Myanmar	3	Both	27	Age-standardized	495	Ischemic stroke	338	Low temperature	3	Rate	2021	0.704416381	1.08865466299	0.43554604478
1	Deaths	11	Indonesia	3	Both	22	All ages	495	Ischemic stroke	337	High temperature	1	Number	2021	629.0408682819921	897.1248357785589	407.8198183567479
1	Deaths	11	Indonesia	3	Both	22	All ages	495	Ischemic stroke	337	High temperature	2	Percent	2021	0.0042447103776645	0.0057377612164867	0.0032296295055743
1	Deaths	11	Indonesia	3	Both	22	All ages	495	Ischemic stroke	337	High temperature	3	Rate	2021	0.22553204837	0.32164905661000004	0.14621695288
1	Deaths	12	Lao People's Democratic Republic	3	Both	22	All ages	495	Ischemic stroke	338	Low temperature	1	Number	2021	41.53363993548975	59.78691344951902	27.167496231280825
1	Deaths	12	Lao People's Democratic Republic	3	Both	22	All ages	495	Ischemic stroke	338	Low temperature	2	Percent	2021	0.0166553881706732	0.0224630741899956	0.0115905243196414
1	Deaths	12	Lao People's Democratic Republic	3	Both	22	All ages	495	Ischemic stroke	338	Low temperature	3	Rate	2021	0.56297319148	0.8103895908500001	0.36824540496999997
1	Deaths	12	Lao People's Democratic Republic	3	Both	27	Age-standardized	495	Ischemic stroke	338	Low temperature	2	Percent	2021	0.0166553881706732	0.0224630741899956	0.0115905243196414
1	Deaths	12	Lao People's Democratic Republic	3	Both	27	Age-standardized	495	Ischemic stroke	338	Low temperature	3	Rate	2021	1.30176532356	1.84697891765	0.85267524627
1	Deaths	22	Fiji	3	Both	22	All ages	495	Ischemic stroke	337	High temperature	1	Number	2021	0.2058757413099197	0.5786023610032451	-0.0427612343237161
1	Deaths	22	Fiji	3	Both	22	All ages	495	Ischemic stroke	337	High temperature	2	Percent	2021	0.0010276103695823	0.0027278416663741	-0.0002161486150829
1	Deaths	22	Fiji	3	Both	22	All ages	495	Ischemic stroke	337	High temperature	3	Rate	2021	0.02226950079	0.06258719774999999	-0.00462546648
1	Deaths	22	Fiji	3	Both	27	Age-standardized	495	Ischemic stroke	337	High temperature	2	Percent	2021	0.0010276103695823	0.0027278416663741	-0.0002161486150829
1	Deaths	22	Fiji	3	Both	27	Age-standardized	495	Ischemic stroke	337	High temperature	3	Rate	2021	0.044296624449999995	0.12346374874	-0.00932323309
1	Deaths	27	Samoa	3	Both	27	Age-standardized	495	Ischemic stroke	337	High temperature	2	Percent	2021	0.0005148239822725	0.0009223240602099	0.0001821574417208
1	Deaths	27	Samoa	3	Both	27	Age-standardized	495	Ischemic stroke	337	High temperature	3	Rate	2021	0.02233555165	0.04320176716	0.0077071368
1	Deaths	14	Maldives	3	Both	22	All ages	495	Ischemic stroke	338	Low temperature	1	Number	2021	-0.004722249483478	0.0087344157282519	-0.0667321908426287
1	Deaths	14	Maldives	3	Both	22	All ages	495	Ischemic stroke	338	Low temperature	2	Percent	2021	-4.6952061577e-05	8.5212638599e-05	-0.0006249486233263
1	Deaths	14	Maldives	3	Both	22	All ages	495	Ischemic stroke	338	Low temperature	3	Rate	2021	-0.00091302767	0.0016887636399999999	-0.01290239678
1	Deaths	14	Maldives	3	Both	27	Age-standardized	495	Ischemic stroke	338	Low temperature	2	Percent	2021	-4.6952061577e-05	8.5212638599e-05	-0.0006249486233263
1	Deaths	14	Maldives	3	Both	27	Age-standardized	495	Ischemic stroke	338	Low temperature	3	Rate	2021	-0.0018763412100000001	0.00346287672	-0.02648667255
1	Deaths	10	Cambodia	3	Both	22	All ages	495	Ischemic stroke	338	Low temperature	1	Number	2021	29.63684937112276	71.07862768489204	4.166549208323598
1	Deaths	10	Cambodia	3	Both	22	All ages	495	Ischemic stroke	338	Low temperature	2	Percent	2021	0.0049290138636874	0.011280316282771	0.0007198641566969
1	Deaths	10	Cambodia	3	Both	22	All ages	495	Ischemic stroke	338	Low temperature	3	Rate	2021	0.17388356487	0.41702830869	0.0244457304
1	Deaths	10	Cambodia	3	Both	27	Age-standardized	495	Ischemic stroke	338	Low temperature	2	Percent	2021	0.0049290138636874	0.011280316282771	0.0007198641566969
1	Deaths	10	Cambodia	3	Both	27	Age-standardized	495	Ischemic stroke	338	Low temperature	3	Rate	2021	0.37085378272999997	0.88374363265	0.052627584369999994
1	Deaths	24	Marshall Islands	3	Both	27	Age-standardized	495	Ischemic stroke	337	High temperature	2	Percent	2021	0.0098834839011248	0.0154222712029126	0.0045821058336739
1	Deaths	24	Marshall Islands	3	Both	27	Age-standardized	495	Ischemic stroke	337	High temperature	3	Rate	2021	0.53463428232	0.8738253919900001	0.25479321007
1	Deaths	17	Sri Lanka	3	Both	22	All ages	495	Ischemic stroke	338	Low temperature	1	Number	2021	65.71985909938016	106.74956923321731	37.32183908856487
1	Deaths	17	Sri Lanka	3	Both	22	All ages	495	Ischemic stroke	338	Low temperature	2	Percent	2021	0.0043346735148797	0.006358839036906	0.002636719702417
1	Deaths	17	Sri Lanka	3	Both	22	All ages	495	Ischemic stroke	338	Low temperature	3	Rate	2021	0.29510416690999997	0.4793413	0.1675875509
1	Deaths	17	Sri Lanka	3	Both	27	Age-standardized	495	Ischemic stroke	338	Low temperature	2	Percent	2021	0.0043346735148797	0.006358839036906	0.002636719702417
1	Deaths	17	Sri Lanka	3	Both	27	Age-standardized	495	Ischemic stroke	338	Low temperature	3	Rate	2021	0.30561145666	0.49233921788	0.17389111039
1	Deaths	28	Solomon Islands	3	Both	27	Age-standardized	495	Ischemic stroke	337	High temperature	2	Percent	2021	0.0033115759611781	0.0066330745624955	0.001115778647524
1	Deaths	28	Solomon Islands	3	Both	27	Age-standardized	495	Ischemic stroke	337	High temperature	3	Rate	2021	0.18156604489	0.39295136923	0.06727693701
1	Deaths	26	Papua New Guinea	3	Both	22	All ages	495	Ischemic stroke	337	High temperature	1	Number	2021	1.7834114125184777	2.933647496730611	1.1075101762501085
1	Deaths	26	Papua New Guinea	3	Both	22	All ages	495	Ischemic stroke	337	High temperature	2	Percent	2021	0.0014947737335421	0.0022107864241021	0.0009759977345653
1	Deaths	26	Papua New Guinea	3	Both	22	All ages	495	Ischemic stroke	337	High temperature	3	Rate	2021	0.01704726105	0.02804213002	0.01058646085
1	Deaths	26	Papua New Guinea	3	Both	27	Age-standardized	495	Ischemic stroke	337	High temperature	2	Percent	2021	0.0014947737335421	0.0022107864241021	0.0009759977345653
1	Deaths	26	Papua New Guinea	3	Both	27	Age-standardized	495	Ischemic stroke	337	High temperature	3	Rate	2021	0.06310023898	0.10160573384	0.0398696609
1	Deaths	16	Philippines	3	Both	22	All ages	495	Ischemic stroke	338	Low temperature	1	Number	2021	38.283729288687134	72.70968664437102	8.650407569901752
1	Deaths	16	Philippines	3	Both	22	All ages	495	Ischemic stroke	338	Low temperature	2	Percent	2021	0.0013540928487329	0.0025275851410871	0.0003174200953327
1	Deaths	16	Philippines	3	Both	22	All ages	495	Ischemic stroke	338	Low temperature	3	Rate	2021	0.033804756049999996	0.064203077	0.00763836029
1	Deaths	16	Philippines	3	Both	27	Age-standardized	495	Ischemic stroke	338	Low temperature	2	Percent	2021	0.0013671685553383	0.0025407172575348	0.0003438969336902
1	Deaths	16	Philippines	3	Both	27	Age-standardized	495	Ischemic stroke	338	Low temperature	3	Rate	2021	0.06274309121999999	0.11873536198	0.015484549910000001
1	Deaths	30	Vanuatu	3	Both	27	Age-standardized	495	Ischemic stroke	337	High temperature	2	Percent	2021	0.0014840562021259	0.0018482214704433	0.0012762457462873
1	Deaths	30	Vanuatu	3	Both	27	Age-standardized	495	Ischemic stroke	337	High temperature	3	Rate	2021	0.08054441455	0.11524038120999999	0.05652425526
1	Deaths	29	Tonga	3	Both	22	All ages	495	Ischemic stroke	337	High temperature	1	Number	2021	0.0947495910785504	0.1567922946495558	0.0494495532880977
1	Deaths	29	Tonga	3	Both	22	All ages	495	Ischemic stroke	337	High temperature	2	Percent	2021	0.004283604939789	0.0066343785459201	0.0023723644059297
1	Deaths	29	Tonga	3	Both	22	All ages	495	Ischemic stroke	337	High temperature	3	Rate	2021	0.08913454863	0.14750048261999998	0.04651907794
1	Deaths	29	Tonga	3	Both	27	Age-standardized	495	Ischemic stroke	337	High temperature	2	Percent	2021	0.004283604939789	0.0066343785459201	0.0023723644059297
1	Deaths	29	Tonga	3	Both	27	Age-standardized	495	Ischemic stroke	337	High temperature	3	Rate	2021	0.12880744499	0.21377413254	0.06673591374
1	Deaths	33	Armenia	3	Both	22	All ages	495	Ischemic stroke	337	High temperature	1	Number	2021	3.149404685458838	24.35889930146338	-15.492096471241846
1	Deaths	33	Armenia	3	Both	22	All ages	495	Ischemic stroke	337	High temperature	2	Percent	2021	0.0014272209339061	0.0111744329372262	-0.0069741966269089
1	Deaths	33	Armenia	3	Both	22	All ages	495	Ischemic stroke	337	High temperature	3	Rate	2021	0.10514559528999999	0.81324288984	-0.51721701987
1	Deaths	33	Armenia	3	Both	27	Age-standardized	495	Ischemic stroke	337	High temperature	2	Percent	2021	0.0014272209339061	0.0111744329372262	-0.0069741966269089
1	Deaths	33	Armenia	3	Both	27	Age-standardized	495	Ischemic stroke	337	High temperature	3	Rate	2021	0.07295233373	0.56475912442	-0.35885389146
1	Deaths	34	Azerbaijan	3	Both	22	All ages	495	Ischemic stroke	337	High temperature	1	Number	2021	6.986049178188992	33.782121572917546	-19.049829820192212
1	Deaths	34	Azerbaijan	3	Both	22	All ages	495	Ischemic stroke	337	High temperature	2	Percent	2021	0.0024277557117486	0.011707696514634	-0.0066207700678358
1	Deaths	34	Azerbaijan	3	Both	22	All ages	495	Ischemic stroke	337	High temperature	3	Rate	2021	0.06653273476	0.32172933182	-0.18142404129
1	Deaths	34	Azerbaijan	3	Both	27	Age-standardized	495	Ischemic stroke	337	High temperature	2	Percent	2021	0.0024277557117486	0.011707696514634	-0.0066207700678358
1	Deaths	34	Azerbaijan	3	Both	27	Age-standardized	495	Ischemic stroke	337	High temperature	3	Rate	2021	0.0954789061	0.46111392675	-0.26253471977
1	Deaths	18	Thailand	3	Both	22	All ages	495	Ischemic stroke	338	Low temperature	1	Number	2021	220.53204980774683	473.0772600601846	58.99510680129383
1	Deaths	18	Thailand	3	Both	22	All ages	495	Ischemic stroke	338	Low temperature	2	Percent	2021	0.0076941707764455	0.0149655123395262	0.00215912806054
1	Deaths	18	Thailand	3	Both	22	All ages	495	Ischemic stroke	338	Low temperature	3	Rate	2021	0.33071582785000003	0.70943945715	0.08847065813
1	Deaths	18	Thailand	3	Both	27	Age-standardized	495	Ischemic stroke	338	Low temperature	2	Percent	2021	0.0076941707764455	0.0149655123395262	0.00215912806054
1	Deaths	18	Thailand	3	Both	27	Age-standardized	495	Ischemic stroke	338	Low temperature	3	Rate	2021	0.20354959674999998	0.43591106693000004	0.054332685129999995
1	Deaths	35	Georgia	3	Both	22	All ages	495	Ischemic stroke	337	High temperature	1	Number	2021	15.62378344317089	78.49668423152545	-18.20110310341539
1	Deaths	35	Georgia	3	Both	22	All ages	495	Ischemic stroke	337	High temperature	2	Percent	2021	0.0024638206899354	0.0129409781709234	-0.0029102032973092
1	Deaths	35	Georgia	3	Both	22	All ages	495	Ischemic stroke	337	High temperature	3	Rate	2021	0.43311736781	2.17605917155	-0.50456497275
1	Deaths	35	Georgia	3	Both	27	Age-standardized	495	Ischemic stroke	337	High temperature	2	Percent	2021	0.0024638206899354	0.0129409781709234	-0.0029102032973092
1	Deaths	35	Georgia	3	Both	27	Age-standardized	495	Ischemic stroke	337	High temperature	3	Rate	2021	0.23423362054	1.17301086376	-0.27197225621000004
1	Deaths	36	Kazakhstan	3	Both	22	All ages	495	Ischemic stroke	337	High temperature	1	Number	2021	31.122232412605666	185.15026864994692	-81.45855042456606
1	Deaths	36	Kazakhstan	3	Both	22	All ages	495	Ischemic stroke	337	High temperature	2	Percent	2021	0.0023735267166705	0.0135519674010197	-0.0060701963189135
1	Deaths	36	Kazakhstan	3	Both	22	All ages	495	Ischemic stroke	337	High temperature	3	Rate	2021	0.16418557993	0.9767616869400001	-0.42973521835999995
1	Deaths	36	Kazakhstan	3	Both	27	Age-standardized	495	Ischemic stroke	337	High temperature	2	Percent	2021	0.0023735267166705	0.0135519674010197	-0.0060701963189135
1	Deaths	36	Kazakhstan	3	Both	27	Age-standardized	495	Ischemic stroke	337	High temperature	3	Rate	2021	0.23866757446	1.4224304344	-0.62506949905
1	Deaths	19	Timor-Leste	3	Both	22	All ages	495	Ischemic stroke	338	Low temperature	1	Number	2021	2.9264283804665454	4.634160933618434	1.736657685787687
1	Deaths	19	Timor-Leste	3	Both	22	All ages	495	Ischemic stroke	338	Low temperature	2	Percent	2021	0.0064561789163516	0.0091334370494276	0.0044712897057836
1	Deaths	19	Timor-Leste	3	Both	22	All ages	495	Ischemic stroke	338	Low temperature	3	Rate	2021	0.20936957423	0.33154828189	0.12424813903
1	Deaths	19	Timor-Leste	3	Both	27	Age-standardized	495	Ischemic stroke	338	Low temperature	2	Percent	2021	0.0064561789163516	0.0091334370494276	0.0044712897057836
1	Deaths	19	Timor-Leste	3	Both	27	Age-standardized	495	Ischemic stroke	338	Low temperature	3	Rate	2021	0.45438180653	0.71437197731	0.27410612047
1	Deaths	37	Kyrgyzstan	3	Both	22	All ages	495	Ischemic stroke	337	High temperature	1	Number	2021	0.6854581956439166	17.564228121924387	-12.618103237720074
1	Deaths	37	Kyrgyzstan	3	Both	22	All ages	495	Ischemic stroke	337	High temperature	2	Percent	2021	0.000299053296142	0.0070666292491564	-0.0056818329619097
1	Deaths	37	Kyrgyzstan	3	Both	22	All ages	495	Ischemic stroke	337	High temperature	3	Rate	2021	0.00998761129	0.25592324119	-0.18385469921
1	Deaths	37	Kyrgyzstan	3	Both	27	Age-standardized	495	Ischemic stroke	337	High temperature	2	Percent	2021	0.000299053296142	0.0070666292491564	-0.0056818329619097
1	Deaths	37	Kyrgyzstan	3	Both	27	Age-standardized	495	Ischemic stroke	337	High temperature	3	Rate	2021	0.01752684866	0.44488742534	-0.31920614414
1	Deaths	38	Mongolia	3	Both	22	All ages	495	Ischemic stroke	337	High temperature	1	Number	2021	-0.2372102099600657	0.0256496647625656	-0.9397027779437744
1	Deaths	38	Mongolia	3	Both	22	All ages	495	Ischemic stroke	337	High temperature	2	Percent	2021	-0.0006384473850966	6.43267746155e-05	-0.0022368394212626
1	Deaths	38	Mongolia	3	Both	22	All ages	495	Ischemic stroke	337	High temperature	3	Rate	2021	-0.00710999353	0.00076880734	-0.02816607544
1	Deaths	38	Mongolia	3	Both	27	Age-standardized	495	Ischemic stroke	337	High temperature	2	Percent	2021	-0.0006384473850966	6.43267746155e-05	-0.0022368394212626
1	Deaths	38	Mongolia	3	Both	27	Age-standardized	495	Ischemic stroke	337	High temperature	3	Rate	2021	-0.01503504127	0.00155466264	-0.06036495248
1	Deaths	39	Tajikistan	3	Both	22	All ages	495	Ischemic stroke	337	High temperature	1	Number	2021	19.71417757882621	62.371279740897975	-9.950461347996594
1	Deaths	39	Tajikistan	3	Both	22	All ages	495	Ischemic stroke	337	High temperature	2	Percent	2021	0.0071737226233001	0.0222831618437977	-0.0038570203350409
1	Deaths	39	Tajikistan	3	Both	22	All ages	495	Ischemic stroke	337	High temperature	3	Rate	2021	0.19403828573999998	0.61389404412	-0.09793816935
1	Deaths	39	Tajikistan	3	Both	27	Age-standardized	495	Ischemic stroke	337	High temperature	2	Percent	2021	0.0071737226233001	0.0222831618437977	-0.0038570203350409
1	Deaths	39	Tajikistan	3	Both	27	Age-standardized	495	Ischemic stroke	337	High temperature	3	Rate	2021	0.51527563626	1.6249831605599998	-0.26155704544
1	Deaths	40	Turkmenistan	3	Both	22	All ages	495	Ischemic stroke	337	High temperature	1	Number	2021	60.95013407501768	159.1911083329232	4.614275937515059
1	Deaths	40	Turkmenistan	3	Both	22	All ages	495	Ischemic stroke	337	High temperature	2	Percent	2021	0.0208233844247052	0.0478924822235744	0.0015220371345731
1	Deaths	40	Turkmenistan	3	Both	22	All ages	495	Ischemic stroke	337	High temperature	3	Rate	2021	1.18157673938	3.08607214039	0.08945215952999999
1	Deaths	40	Turkmenistan	3	Both	27	Age-standardized	495	Ischemic stroke	337	High temperature	2	Percent	2021	0.0208233844247052	0.0478924822235744	0.0015220371345731
1	Deaths	40	Turkmenistan	3	Both	27	Age-standardized	495	Ischemic stroke	337	High temperature	3	Rate	2021	1.86944331075	4.85254581463	0.14210081422999998
1	Deaths	41	Uzbekistan	3	Both	22	All ages	495	Ischemic stroke	337	High temperature	1	Number	2021	97.23209236921328	287.8071986462023	-67.12697169098388
1	Deaths	41	Uzbekistan	3	Both	22	All ages	495	Ischemic stroke	337	High temperature	2	Percent	2021	0.0081752740815064	0.0244114573573091	-0.0059280986011738
1	Deaths	41	Uzbekistan	3	Both	22	All ages	495	Ischemic stroke	337	High temperature	3	Rate	2021	0.28403138657	0.8407335037700001	-0.19608923742
1	Deaths	41	Uzbekistan	3	Both	27	Age-standardized	495	Ischemic stroke	337	High temperature	2	Percent	2021	0.0081752740815064	0.0244114573573091	-0.0059280986011738
1	Deaths	41	Uzbekistan	3	Both	27	Age-standardized	495	Ischemic stroke	337	High temperature	3	Rate	2021	0.50135642103	1.4820703427300002	-0.34698624850000004
1	Deaths	24	Marshall Islands	3	Both	22	All ages	495	Ischemic stroke	337	High temperature	1	Number	2021	0.0951675471696436	0.1576157311329348	0.0435622672749923
1	Deaths	24	Marshall Islands	3	Both	22	All ages	495	Ischemic stroke	337	High temperature	2	Percent	2021	0.0098834839011248	0.0154222712029126	0.0045821058336739
1	Deaths	24	Marshall Islands	3	Both	22	All ages	495	Ischemic stroke	337	High temperature	3	Rate	2021	0.16911729712	0.28009071607	0.07741223891
1	Deaths	25	Micronesia (Federated States of)	3	Both	22	All ages	495	Ischemic stroke	337	High temperature	1	Number	2021	0.2347963016954745	0.3899014244137962	0.1087722868222178
1	Deaths	25	Micronesia (Federated States of)	3	Both	22	All ages	495	Ischemic stroke	337	High temperature	2	Percent	2021	0.0096172259054393	0.0150718565763277	0.0044266451221517
1	Deaths	25	Micronesia (Federated States of)	3	Both	22	All ages	495	Ischemic stroke	337	High temperature	3	Rate	2021	0.22889589501	0.38010324209999996	0.10603885055
1	Deaths	20	Viet Nam	3	Both	22	All ages	495	Ischemic stroke	338	Low temperature	1	Number	2021	1045.8384237880844	1587.4627445178155	640.4049021770052
1	Deaths	20	Viet Nam	3	Both	22	All ages	495	Ischemic stroke	338	Low temperature	2	Percent	2021	0.0140825816871969	0.0204808829164121	0.008950188571255
1	Deaths	20	Viet Nam	3	Both	22	All ages	495	Ischemic stroke	338	Low temperature	3	Rate	2021	1.04304458442	1.58322201688	0.63869413273
1	Deaths	20	Viet Nam	3	Both	27	Age-standardized	495	Ischemic stroke	338	Low temperature	2	Percent	2021	0.0140825816871969	0.0204808829164121	0.008950188571255
1	Deaths	20	Viet Nam	3	Both	27	Age-standardized	495	Ischemic stroke	338	Low temperature	3	Rate	2021	1.34908125911	2.02997341393	0.8229977288500001
1	Deaths	22	Fiji	3	Both	22	All ages	495	Ischemic stroke	338	Low temperature	1	Number	2021	1.1039819785223393	1.9030491062473012	-0.4574856025946638
1	Deaths	22	Fiji	3	Both	22	All ages	495	Ischemic stroke	338	Low temperature	2	Percent	2021	0.0055155553702576	0.0094612337791148	-0.0024338521889418
1	Deaths	22	Fiji	3	Both	22	All ages	495	Ischemic stroke	338	Low temperature	3	Rate	2021	0.11941731155	0.20585209943	-0.04948604397
1	Deaths	22	Fiji	3	Both	27	Age-standardized	495	Ischemic stroke	338	Low temperature	2	Percent	2021	0.0055155553702576	0.0094612337791148	-0.0024338521889418
1	Deaths	22	Fiji	3	Both	27	Age-standardized	495	Ischemic stroke	338	Low temperature	3	Rate	2021	0.23765928653	0.41128940817	-0.0968380892
1	Deaths	43	Albania	3	Both	22	All ages	495	Ischemic stroke	337	High temperature	1	Number	2021	1.773583629990815	11.214303513791492	-5.695225295097247
1	Deaths	43	Albania	3	Both	22	All ages	495	Ischemic stroke	337	High temperature	2	Percent	2021	0.0009843364119656	0.0059218434586544	-0.0031173078408402
1	Deaths	43	Albania	3	Both	22	All ages	495	Ischemic stroke	337	High temperature	3	Rate	2021	0.0664795876	0.42034796677	-0.21347526132
1	Deaths	43	Albania	3	Both	27	Age-standardized	495	Ischemic stroke	337	High temperature	2	Percent	2021	0.0009843364119656	0.0059218434586544	-0.0031173078408402
1	Deaths	43	Albania	3	Both	27	Age-standardized	495	Ischemic stroke	337	High temperature	3	Rate	2021	0.04395187086	0.27521000995	-0.14087392435
1	Deaths	44	Bosnia and Herzegovina	3	Both	22	All ages	495	Ischemic stroke	337	High temperature	1	Number	2021	8.729191613120687	59.926974691711024	-20.22303093547996
1	Deaths	44	Bosnia and Herzegovina	3	Both	22	All ages	495	Ischemic stroke	337	High temperature	2	Percent	2021	0.0014756718027231	0.0095688928776627	-0.0035110451492132
1	Deaths	44	Bosnia and Herzegovina	3	Both	22	All ages	495	Ischemic stroke	337	High temperature	3	Rate	2021	0.2642916093	1.81439442318	-0.61228778422
1	Deaths	44	Bosnia and Herzegovina	3	Both	27	Age-standardized	495	Ischemic stroke	337	High temperature	2	Percent	2021	0.0014756718027231	0.0095688928776627	-0.0035110451492132
1	Deaths	44	Bosnia and Herzegovina	3	Both	27	Age-standardized	495	Ischemic stroke	337	High temperature	3	Rate	2021	0.13459004209	0.92542891093	-0.31006505822999997
1	Deaths	23	Kiribati	3	Both	22	All ages	495	Ischemic stroke	338	Low temperature	1	Number	2021	0.0056066470487591	0.026422418028978	-0.0151389804429932
1	Deaths	23	Kiribati	3	Both	22	All ages	495	Ischemic stroke	338	Low temperature	2	Percent	2021	0.0002385041585181	0.0011005203645083	-0.0006349756895447
1	Deaths	23	Kiribati	3	Both	22	All ages	495	Ischemic stroke	338	Low temperature	3	Rate	2021	0.004627436469999999	0.02180769716	-0.012494931410000002
1	Deaths	23	Kiribati	3	Both	27	Age-standardized	495	Ischemic stroke	338	Low temperature	2	Percent	2021	0.0002385041585181	0.0011005203645083	-0.0006349756895447
1	Deaths	23	Kiribati	3	Both	27	Age-standardized	495	Ischemic stroke	338	Low temperature	3	Rate	2021	0.01300794052	0.06308015648	-0.03509617694
1	Deaths	27	Samoa	3	Both	22	All ages	495	Ischemic stroke	337	High temperature	1	Number	2021	0.0244332530467661	0.0475945253839124	0.0084038459785428
1	Deaths	27	Samoa	3	Both	22	All ages	495	Ischemic stroke	337	High temperature	2	Percent	2021	0.0005148239822725	0.0009223240602099	0.0001821574417208
1	Deaths	27	Samoa	3	Both	22	All ages	495	Ischemic stroke	337	High temperature	3	Rate	2021	0.01143665494	0.02227792438	0.00393365085
1	Deaths	24	Marshall Islands	3	Both	22	All ages	495	Ischemic stroke	338	Low temperature	1	Number	2021	7.65285602005e-05	0.0002486099904498	-4.38249861224e-05
1	Deaths	24	Marshall Islands	3	Both	22	All ages	495	Ischemic stroke	338	Low temperature	2	Percent	2021	7.8654432013e-06	2.4673210795e-05	-4.570423219e-06
1	Deaths	24	Marshall Islands	3	Both	22	All ages	495	Ischemic stroke	338	Low temperature	3	Rate	2021	0.00013599492	0.00044179188	-7.78791e-05
1	Deaths	24	Marshall Islands	3	Both	27	Age-standardized	495	Ischemic stroke	338	Low temperature	2	Percent	2021	7.8654432013e-06	2.4673210795e-05	-4.570423219e-06
1	Deaths	24	Marshall Islands	3	Both	27	Age-standardized	495	Ischemic stroke	338	Low temperature	3	Rate	2021	0.00042805685000000003	0.0013853558999999999	-0.00025448796
1	Deaths	45	Bulgaria	3	Both	22	All ages	495	Ischemic stroke	337	High temperature	1	Number	2021	51.61670735489346	292.1161865825166	-89.18747256589486
1	Deaths	45	Bulgaria	3	Both	22	All ages	495	Ischemic stroke	337	High temperature	2	Percent	2021	0.0023652832964012	0.0131401476532985	-0.0040649566712707
1	Deaths	45	Bulgaria	3	Both	22	All ages	495	Ischemic stroke	337	High temperature	3	Rate	2021	0.76053066812	4.3040970634399995	-1.31410567575
1	Deaths	45	Bulgaria	3	Both	27	Age-standardized	495	Ischemic stroke	337	High temperature	2	Percent	2021	0.0023652832964012	0.0131401476532985	-0.0040649566712707
1	Deaths	45	Bulgaria	3	Both	27	Age-standardized	495	Ischemic stroke	337	High temperature	3	Rate	2021	0.34960783449	1.97546560471	-0.60350681153
1	Deaths	46	Croatia	3	Both	22	All ages	495	Ischemic stroke	337	High temperature	1	Number	2021	11.665787631321974	71.99200602971837	-27.86231439396593
1	Deaths	46	Croatia	3	Both	22	All ages	495	Ischemic stroke	337	High temperature	2	Percent	2021	0.0023383391989361	0.0141783800650886	-0.0056712633550374
1	Deaths	46	Croatia	3	Both	22	All ages	495	Ischemic stroke	337	High temperature	3	Rate	2021	0.27718667371	1.7105767150900002	-0.66202664517
1	Deaths	46	Croatia	3	Both	27	Age-standardized	495	Ischemic stroke	337	High temperature	2	Percent	2021	0.0023383391989361	0.0141783800650886	-0.0056712633550374
1	Deaths	46	Croatia	3	Both	27	Age-standardized	495	Ischemic stroke	337	High temperature	3	Rate	2021	0.11228471604	0.69383498257	-0.26801996491
1	Deaths	25	Micronesia (Federated States of)	3	Both	22	All ages	495	Ischemic stroke	338	Low temperature	1	Number	2021	0.0002469222657245	0.0007954139655915	-0.0001332568958045
1	Deaths	25	Micronesia (Federated States of)	3	Both	22	All ages	495	Ischemic stroke	338	Low temperature	2	Percent	2021	1.00034088495e-05	3.22220235995e-05	-5.6308760774e-06
1	Deaths	25	Micronesia (Federated States of)	3	Both	22	All ages	495	Ischemic stroke	338	Low temperature	3	Rate	2021	0.00024071713000000002	0.0007754253	-0.00012990816
1	Deaths	25	Micronesia (Federated States of)	3	Both	27	Age-standardized	495	Ischemic stroke	338	Low temperature	2	Percent	2021	1.00034088495e-05	3.22220235995e-05	-5.6308760774e-06
1	Deaths	25	Micronesia (Federated States of)	3	Both	27	Age-standardized	495	Ischemic stroke	338	Low temperature	3	Rate	2021	0.00055224849	0.00177503832	-0.00029697119
1	Deaths	28	Solomon Islands	3	Both	22	All ages	495	Ischemic stroke	337	High temperature	1	Number	2021	0.3720106739064588	0.7804410681984209	0.1364480819439025
1	Deaths	28	Solomon Islands	3	Both	22	All ages	495	Ischemic stroke	337	High temperature	2	Percent	2021	0.0033115759611781	0.0066330745624955	0.001115778647524
1	Deaths	28	Solomon Islands	3	Both	22	All ages	495	Ischemic stroke	337	High temperature	3	Rate	2021	0.05442219096	0.11417229620000001	0.01996126481
1	Deaths	30	Vanuatu	3	Both	22	All ages	495	Ischemic stroke	337	High temperature	1	Number	2021	0.084837205118382	0.1204284660341998	0.059351351803534
1	Deaths	30	Vanuatu	3	Both	22	All ages	495	Ischemic stroke	337	High temperature	2	Percent	2021	0.0014840562021259	0.0018482214704433	0.0012762457462873
1	Deaths	30	Vanuatu	3	Both	22	All ages	495	Ischemic stroke	337	High temperature	3	Rate	2021	0.027106107030000003	0.038477775000000006	0.01896319065
1	Deaths	47	Czechia	3	Both	22	All ages	495	Ischemic stroke	337	High temperature	1	Number	2021	-1.8631819028525944	9.213146496183588	-18.34998306120118
1	Deaths	47	Czechia	3	Both	22	All ages	495	Ischemic stroke	337	High temperature	2	Percent	2021	-0.0002512566658199	0.0012790401125015	-0.0026217743395062
1	Deaths	47	Czechia	3	Both	22	All ages	495	Ischemic stroke	337	High temperature	3	Rate	2021	-0.017523652730000002	0.08665175392	-0.17258579545
1	Deaths	47	Czechia	3	Both	27	Age-standardized	495	Ischemic stroke	337	High temperature	2	Percent	2021	-0.0002512566658199	0.0012790401125015	-0.0026217743395062
1	Deaths	47	Czechia	3	Both	27	Age-standardized	495	Ischemic stroke	337	High temperature	3	Rate	2021	-0.00777811959	0.03847671487	-0.07653658062
1	Deaths	28	Solomon Islands	3	Both	22	All ages	495	Ischemic stroke	338	Low temperature	1	Number	2021	0.0460214967217936	0.1138922259390032	-0.0007445376340229
1	Deaths	28	Solomon Islands	3	Both	22	All ages	495	Ischemic stroke	338	Low temperature	2	Percent	2021	0.0004092689680026	0.0009193017860659	-5.9305887134e-06
1	Deaths	28	Solomon Islands	3	Both	22	All ages	495	Ischemic stroke	338	Low temperature	3	Rate	2021	0.00673257747	0.016661523190000003	-0.00010891991
1	Deaths	28	Solomon Islands	3	Both	27	Age-standardized	495	Ischemic stroke	338	Low temperature	2	Percent	2021	0.0004092689680026	0.0009193017860659	-5.9305887134e-06
1	Deaths	28	Solomon Islands	3	Both	27	Age-standardized	495	Ischemic stroke	338	Low temperature	3	Rate	2021	0.022445211200000002	0.054177229230000006	-0.00036025066
1	Deaths	48	Hungary	3	Both	22	All ages	495	Ischemic stroke	337	High temperature	1	Number	2021	25.37872783605216	157.78831905213872	-70.89273338921373
1	Deaths	48	Hungary	3	Both	22	All ages	495	Ischemic stroke	337	High temperature	2	Percent	2021	0.0027304656891367	0.0166243074760122	-0.0080934943546016
1	Deaths	48	Hungary	3	Both	22	All ages	495	Ischemic stroke	337	High temperature	3	Rate	2021	0.26443583514	1.64408894697	-0.7386729264
1	Deaths	48	Hungary	3	Both	27	Age-standardized	495	Ischemic stroke	337	High temperature	2	Percent	2021	0.0027304656891367	0.0166243074760122	-0.0080934943546016
1	Deaths	48	Hungary	3	Both	27	Age-standardized	495	Ischemic stroke	337	High temperature	3	Rate	2021	0.11531224558	0.71752595796	-0.32242497706
1	Deaths	26	Papua New Guinea	3	Both	22	All ages	495	Ischemic stroke	338	Low temperature	1	Number	2021	42.457048693496965	60.18977918825871	30.65533547752109
1	Deaths	26	Papua New Guinea	3	Both	22	All ages	495	Ischemic stroke	338	Low temperature	2	Percent	2021	0.0355863949451787	0.0432303263563046	0.0311449296733731
1	Deaths	26	Papua New Guinea	3	Both	22	All ages	495	Ischemic stroke	338	Low temperature	3	Rate	2021	0.40583815231	0.57534165764	0.29302801517
1	Deaths	26	Papua New Guinea	3	Both	27	Age-standardized	495	Ischemic stroke	338	Low temperature	2	Percent	2021	0.0355863949451787	0.0432303263563046	0.0311449296733731
1	Deaths	26	Papua New Guinea	3	Both	27	Age-standardized	495	Ischemic stroke	338	Low temperature	3	Rate	2021	1.50210902478	2.13321090359	1.09646946462
1	Deaths	27	Samoa	3	Both	22	All ages	495	Ischemic stroke	338	Low temperature	1	Number	2021	0.0636751865301296	0.1685161075169243	-0.0408975977527281
1	Deaths	27	Samoa	3	Both	22	All ages	495	Ischemic stroke	338	Low temperature	2	Percent	2021	0.0013473962878679	0.0033520298893805	-0.00079392737179
1	Deaths	27	Samoa	3	Both	22	All ages	495	Ischemic stroke	338	Low temperature	3	Rate	2021	0.029804919349999997	0.07887859098	-0.01914324353
1	Deaths	27	Samoa	3	Both	27	Age-standardized	495	Ischemic stroke	338	Low temperature	2	Percent	2021	0.0013473962878679	0.0033520298893805	-0.00079392737179
1	Deaths	27	Samoa	3	Both	27	Age-standardized	495	Ischemic stroke	338	Low temperature	3	Rate	2021	0.058265203179999996	0.15419329539999999	-0.03709621377
1	Deaths	30	Vanuatu	3	Both	22	All ages	495	Ischemic stroke	338	Low temperature	1	Number	2021	0.1664370328880631	0.2784167363428348	0.0654161631075698
1	Deaths	30	Vanuatu	3	Both	22	All ages	495	Ischemic stroke	338	Low temperature	2	Percent	2021	0.0029092316455427	0.0044595490877216	0.0012150910447997
1	Deaths	30	Vanuatu	3	Both	22	All ages	495	Ischemic stroke	338	Low temperature	3	Rate	2021	0.05317784834	0.08895618196	0.02090094218
1	Deaths	30	Vanuatu	3	Both	27	Age-standardized	495	Ischemic stroke	338	Low temperature	2	Percent	2021	0.0029092316455427	0.0044595490877216	0.0012150910447997
1	Deaths	30	Vanuatu	3	Both	27	Age-standardized	495	Ischemic stroke	338	Low temperature	3	Rate	2021	0.15795937922	0.25928012222	0.06120007196
1	Deaths	29	Tonga	3	Both	22	All ages	495	Ischemic stroke	338	Low temperature	1	Number	2021	0.0009364361561162	0.0107447820979832	-0.00917058722749
1	Deaths	29	Tonga	3	Both	22	All ages	495	Ischemic stroke	338	Low temperature	2	Percent	2021	4.18273865689e-05	0.0004613507107481	-0.0003962367704487
1	Deaths	29	Tonga	3	Both	22	All ages	495	Ischemic stroke	338	Low temperature	3	Rate	2021	0.00088094115	0.010108025710000001	-0.008627120640000001
1	Deaths	29	Tonga	3	Both	27	Age-standardized	495	Ischemic stroke	338	Low temperature	2	Percent	2021	4.18273865689e-05	0.0004613507107481	-0.0003962367704487
1	Deaths	29	Tonga	3	Both	27	Age-standardized	495	Ischemic stroke	338	Low temperature	3	Rate	2021	0.00127073469	0.01459270655	-0.012509367180000001
1	Deaths	33	Armenia	3	Both	22	All ages	495	Ischemic stroke	338	Low temperature	1	Number	2021	195.57769702799504	230.6916499860308	159.38473804825963
1	Deaths	33	Armenia	3	Both	22	All ages	495	Ischemic stroke	338	Low temperature	2	Percent	2021	0.0889505800914943	0.1000619513463888	0.0746535104271602
1	Deaths	33	Armenia	3	Both	22	All ages	495	Ischemic stroke	338	Low temperature	3	Rate	2021	6.52953031868	7.701839963039999	5.3211971264399995
1	Deaths	33	Armenia	3	Both	27	Age-standardized	495	Ischemic stroke	338	Low temperature	2	Percent	2021	0.0889505800914943	0.1000619513463888	0.0746535104271602
1	Deaths	33	Armenia	3	Both	27	Age-standardized	495	Ischemic stroke	338	Low temperature	3	Rate	2021	4.5312339739	5.35010350255	3.6910539991299998
1	Deaths	49	North Macedonia	3	Both	22	All ages	495	Ischemic stroke	337	High temperature	1	Number	2021	12.371975706944957	66.46790709676213	-14.908252280550771
1	Deaths	49	North Macedonia	3	Both	22	All ages	495	Ischemic stroke	337	High temperature	2	Percent	2021	0.0025420487211293	0.0132380421334258	-0.0029787289133814
1	Deaths	49	North Macedonia	3	Both	22	All ages	495	Ischemic stroke	337	High temperature	3	Rate	2021	0.56845142108	3.05398079826	-0.68498495273
1	Deaths	49	North Macedonia	3	Both	27	Age-standardized	495	Ischemic stroke	337	High temperature	2	Percent	2021	0.0025420487211293	0.0132380421334258	-0.0029787289133814
1	Deaths	49	North Macedonia	3	Both	27	Age-standardized	495	Ischemic stroke	337	High temperature	3	Rate	2021	0.5501175300100001	2.9412350064	-0.65386873339
1	Deaths	34	Azerbaijan	3	Both	22	All ages	495	Ischemic stroke	338	Low temperature	1	Number	2021	255.19539998573703	335.197471676496	186.14501757840648
1	Deaths	34	Azerbaijan	3	Both	22	All ages	495	Ischemic stroke	338	Low temperature	2	Percent	2021	0.0887587231702084	0.0976808528512506	0.0732909504538275
1	Deaths	34	Azerbaijan	3	Both	22	All ages	495	Ischemic stroke	338	Low temperature	3	Rate	2021	2.43039340625	3.1923056802799996	1.7727812623399999
1	Deaths	34	Azerbaijan	3	Both	27	Age-standardized	495	Ischemic stroke	338	Low temperature	2	Percent	2021	0.0887587231702084	0.0976808528512506	0.0732909504538275
1	Deaths	34	Azerbaijan	3	Both	27	Age-standardized	495	Ischemic stroke	338	Low temperature	3	Rate	2021	3.4872232220100003	4.49551056965	2.56418016087
1	Deaths	50	Montenegro	3	Both	22	All ages	495	Ischemic stroke	337	High temperature	1	Number	2021	0.3914748556185478	2.996223240572604	-1.3356296679044024
1	Deaths	50	Montenegro	3	Both	22	All ages	495	Ischemic stroke	337	High temperature	2	Percent	2021	0.0007623785347262	0.0054684686511731	-0.0024778688044627
1	Deaths	50	Montenegro	3	Both	22	All ages	495	Ischemic stroke	337	High temperature	3	Rate	2021	0.0633392644	0.48477845588	-0.21610021552000003
1	Deaths	50	Montenegro	3	Both	27	Age-standardized	495	Ischemic stroke	337	High temperature	2	Percent	2021	0.0007623785347262	0.0054684686511731	-0.0024778688044627
1	Deaths	50	Montenegro	3	Both	27	Age-standardized	495	Ischemic stroke	337	High temperature	3	Rate	2021	0.048523532140000006	0.36873304866	-0.1641024465
1	Deaths	35	Georgia	3	Both	22	All ages	495	Ischemic stroke	338	Low temperature	1	Number	2021	589.879829558286	779.6143059581266	499.7746189326833
1	Deaths	35	Georgia	3	Both	22	All ages	495	Ischemic stroke	338	Low temperature	2	Percent	2021	0.0925168901727486	0.1152487026857374	0.0840127323757825
1	Deaths	35	Georgia	3	Both	22	All ages	495	Ischemic stroke	338	Low temperature	3	Rate	2021	16.35245393853	21.61221046928	13.8545870298
1	Deaths	35	Georgia	3	Both	27	Age-standardized	495	Ischemic stroke	338	Low temperature	2	Percent	2021	0.0925168901727486	0.1152487026857374	0.0840127323757825
1	Deaths	35	Georgia	3	Both	27	Age-standardized	495	Ischemic stroke	338	Low temperature	3	Rate	2021	8.84152855484	11.67287991112	7.52623977752
1	Deaths	51	Poland	3	Both	27	Age-standardized	495	Ischemic stroke	337	High temperature	2	Percent	2021	-0.0002100126021901	0.0014866843604185	-0.002320374200581
1	Deaths	51	Poland	3	Both	27	Age-standardized	495	Ischemic stroke	337	High temperature	3	Rate	2021	-0.00914610929	0.06422830682	-0.10165318062
1	Deaths	52	Romania	3	Both	22	All ages	495	Ischemic stroke	337	High temperature	1	Number	2021	89.39052129427363	528.6713483150218	-157.91995562775796
1	Deaths	52	Romania	3	Both	22	All ages	495	Ischemic stroke	337	High temperature	2	Percent	2021	0.0023364654337629	0.0132669119308672	-0.0039333952007686
1	Deaths	52	Romania	3	Both	22	All ages	495	Ischemic stroke	337	High temperature	3	Rate	2021	0.47200285656	2.79150834978	-0.8338542955600001
1	Deaths	52	Romania	3	Both	27	Age-standardized	495	Ischemic stroke	337	High temperature	2	Percent	2021	0.0023364654337629	0.0132669119308672	-0.0039333952007686
1	Deaths	52	Romania	3	Both	27	Age-standardized	495	Ischemic stroke	337	High temperature	3	Rate	2021	0.20935303112999998	1.2405033483599999	-0.37027080327
1	Deaths	53	Serbia	3	Both	22	All ages	495	Ischemic stroke	337	High temperature	1	Number	2021	69.98731104614241	377.0277320485683	-102.71431410835172
1	Deaths	53	Serbia	3	Both	22	All ages	495	Ischemic stroke	337	High temperature	2	Percent	2021	0.0031413491975339	0.016493844750248	-0.0046334753324643
1	Deaths	53	Serbia	3	Both	22	All ages	495	Ischemic stroke	337	High temperature	3	Rate	2021	0.7846543046500001	4.22700098776	-1.15156915603
1	Deaths	53	Serbia	3	Both	27	Age-standardized	495	Ischemic stroke	337	High temperature	2	Percent	2021	0.0031413491975339	0.016493844750248	-0.0046334753324643
1	Deaths	53	Serbia	3	Both	27	Age-standardized	495	Ischemic stroke	337	High temperature	3	Rate	2021	0.39701591144	2.13441901948	-0.58300628051
1	Deaths	54	Slovakia	3	Both	22	All ages	495	Ischemic stroke	337	High temperature	1	Number	2021	1.1148183288447984	24.269180054582108	-19.555668496586637
1	Deaths	54	Slovakia	3	Both	22	All ages	495	Ischemic stroke	337	High temperature	2	Percent	2021	0.000241433674655	0.0050790319088711	-0.0041558456934819
1	Deaths	54	Slovakia	3	Both	22	All ages	495	Ischemic stroke	337	High temperature	3	Rate	2021	0.020532784829999998	0.44699108286	-0.36017736972
1	Deaths	54	Slovakia	3	Both	27	Age-standardized	495	Ischemic stroke	337	High temperature	2	Percent	2021	0.000241433674655	0.0050790319088711	-0.0041558456934819
1	Deaths	54	Slovakia	3	Both	27	Age-standardized	495	Ischemic stroke	337	High temperature	3	Rate	2021	0.011593650740000001	0.25128268484	-0.20330230677
1	Deaths	36	Kazakhstan	3	Both	22	All ages	495	Ischemic stroke	338	Low temperature	1	Number	2021	1238.2885317982646	1500.3229159480577	1032.6863613165451
1	Deaths	36	Kazakhstan	3	Both	22	All ages	495	Ischemic stroke	338	Low temperature	2	Percent	2021	0.0940089780888903	0.1080960999095043	0.0812193131286349
1	Deaths	36	Kazakhstan	3	Both	22	All ages	495	Ischemic stroke	338	Low temperature	3	Rate	2021	6.53260081154	7.91496524971	5.44794495691
1	Deaths	36	Kazakhstan	3	Both	27	Age-standardized	495	Ischemic stroke	338	Low temperature	2	Percent	2021	0.0940089780888903	0.1080960999095043	0.0812193131286349
1	Deaths	36	Kazakhstan	3	Both	27	Age-standardized	495	Ischemic stroke	338	Low temperature	3	Rate	2021	9.5018056995	11.43954421495	7.944465075490001
1	Deaths	37	Kyrgyzstan	3	Both	22	All ages	495	Ischemic stroke	338	Low temperature	1	Number	2021	224.32957430137412	276.0865826360164	175.48670504114665
1	Deaths	37	Kyrgyzstan	3	Both	22	All ages	495	Ischemic stroke	338	Low temperature	2	Percent	2021	0.0965707531347279	0.1096670117877348	0.0788581277590042
1	Deaths	37	Kyrgyzstan	3	Both	22	All ages	495	Ischemic stroke	338	Low temperature	3	Rate	2021	3.2686407482199997	4.02277700946	2.55696555684
1	Deaths	37	Kyrgyzstan	3	Both	27	Age-standardized	495	Ischemic stroke	338	Low temperature	2	Percent	2021	0.0965707531347279	0.1096670117877348	0.0788581277590042
1	Deaths	37	Kyrgyzstan	3	Both	27	Age-standardized	495	Ischemic stroke	338	Low temperature	3	Rate	2021	5.71645065862	7.04703265136	4.46631227719
1	Deaths	55	Slovenia	3	Both	22	All ages	495	Ischemic stroke	337	High temperature	1	Number	2021	1.0881767684197332	9.498734516046664	-4.155190967001125
1	Deaths	55	Slovenia	3	Both	22	All ages	495	Ischemic stroke	337	High temperature	2	Percent	2021	0.0007604913512318	0.0066278219724108	-0.002905266482437
1	Deaths	55	Slovenia	3	Both	22	All ages	495	Ischemic stroke	337	High temperature	3	Rate	2021	0.0525777785	0.45895333728	-0.20076766627
1	Deaths	55	Slovenia	3	Both	27	Age-standardized	495	Ischemic stroke	337	High temperature	2	Percent	2021	0.0007604913512318	0.0066278219724108	-0.002905266482437
1	Deaths	55	Slovenia	3	Both	27	Age-standardized	495	Ischemic stroke	337	High temperature	3	Rate	2021	0.01909635861	0.16633197767000002	-0.07312682214999999
1	Deaths	57	Belarus	3	Both	22	All ages	495	Ischemic stroke	337	High temperature	1	Number	2021	-25.68978980075458	3.017427982138651	-83.84326914182208
1	Deaths	57	Belarus	3	Both	22	All ages	495	Ischemic stroke	337	High temperature	2	Percent	2021	-0.0020790731805538	0.0002614733469604	-0.0066660870124641
1	Deaths	57	Belarus	3	Both	22	All ages	495	Ischemic stroke	337	High temperature	3	Rate	2021	-0.2755038444	0.032359665680000003	-0.8991565581100001
1	Deaths	57	Belarus	3	Both	27	Age-standardized	495	Ischemic stroke	337	High temperature	2	Percent	2021	-0.0020790731805538	0.0002614733469604	-0.0066660870124641
1	Deaths	57	Belarus	3	Both	27	Age-standardized	495	Ischemic stroke	337	High temperature	3	Rate	2021	-0.15504428938	0.01819511415	-0.50745242606
1	Deaths	58	Estonia	3	Both	22	All ages	495	Ischemic stroke	337	High temperature	1	Number	2021	-1.0173500443297725	0.1015909857090978	-2.7264616956273064
1	Deaths	58	Estonia	3	Both	22	All ages	495	Ischemic stroke	337	High temperature	2	Percent	2021	-0.0011447759785432	0.0001182144722112	-0.0029848423350265
1	Deaths	58	Estonia	3	Both	22	All ages	495	Ischemic stroke	337	High temperature	3	Rate	2021	-0.07761090535000001	0.00775010373	-0.2079944477
1	Deaths	58	Estonia	3	Both	27	Age-standardized	495	Ischemic stroke	337	High temperature	2	Percent	2021	-0.0011447759785432	0.0001182144722112	-0.0029848423350265
1	Deaths	58	Estonia	3	Both	27	Age-standardized	495	Ischemic stroke	337	High temperature	3	Rate	2021	-0.03035859364	0.00304394788	-0.08103802168
1	Deaths	38	Mongolia	3	Both	22	All ages	495	Ischemic stroke	338	Low temperature	1	Number	2021	38.715181500959055	55.75747195020889	24.569647754545898
1	Deaths	38	Mongolia	3	Both	22	All ages	495	Ischemic stroke	338	Low temperature	2	Percent	2021	0.1041279554896717	0.1333976388308798	0.0773103939332449
1	Deaths	38	Mongolia	3	Both	22	All ages	495	Ischemic stroke	338	Low temperature	3	Rate	2021	1.1604251350600001	1.67124030961	0.7364355714899999
1	Deaths	38	Mongolia	3	Both	27	Age-standardized	495	Ischemic stroke	338	Low temperature	2	Percent	2021	0.1041279554896717	0.1333976388308799	0.0773103939332449
1	Deaths	38	Mongolia	3	Both	27	Age-standardized	495	Ischemic stroke	338	Low temperature	3	Rate	2021	2.45489364457	3.5823655374300003	1.5738490926100002
1	Deaths	59	Latvia	3	Both	22	All ages	495	Ischemic stroke	337	High temperature	1	Number	2021	-4.373016218602296	0.9317946463026928	-13.605362791135867
1	Deaths	59	Latvia	3	Both	22	All ages	495	Ischemic stroke	337	High temperature	2	Percent	2021	-0.0010132729007462	0.0002164572062737	-0.0031418956814905
1	Deaths	59	Latvia	3	Both	22	All ages	495	Ischemic stroke	337	High temperature	3	Rate	2021	-0.23381013816	0.049819855239999995	-0.72743195885
1	Deaths	59	Latvia	3	Both	27	Age-standardized	495	Ischemic stroke	337	High temperature	2	Percent	2021	-0.0010132729007462	0.0002164572062737	-0.0031418956814905
1	Deaths	59	Latvia	3	Both	27	Age-standardized	495	Ischemic stroke	337	High temperature	3	Rate	2021	-0.08919772143	0.01900349822	-0.27705123232
1	Deaths	60	Lithuania	3	Both	22	All ages	495	Ischemic stroke	337	High temperature	1	Number	2021	-5.3236539818356485	0.4677220176746965	-16.383779667682276
1	Deaths	60	Lithuania	3	Both	22	All ages	495	Ischemic stroke	337	High temperature	2	Percent	2021	-0.001402373816566	0.0001169608509127	-0.0043657103501192
1	Deaths	60	Lithuania	3	Both	22	All ages	495	Ischemic stroke	337	High temperature	3	Rate	2021	-0.19512711681000003	0.01714334724	-0.6005122985
1	Deaths	60	Lithuania	3	Both	27	Age-standardized	495	Ischemic stroke	337	High temperature	2	Percent	2021	-0.001402373816566	0.0001169608509127	-0.0043657103501192
1	Deaths	60	Lithuania	3	Both	27	Age-standardized	495	Ischemic stroke	337	High temperature	3	Rate	2021	-0.07583068364000001	0.00664074597	-0.23342457967
1	Deaths	61	Republic of Moldova	3	Both	22	All ages	495	Ischemic stroke	337	High temperature	1	Number	2021	3.742209373637198	38.23325488238893	-23.439723029309157
1	Deaths	61	Republic of Moldova	3	Both	22	All ages	495	Ischemic stroke	337	High temperature	2	Percent	2021	0.0011844001195474	0.0119535961306534	-0.0076557724543214
1	Deaths	61	Republic of Moldova	3	Both	22	All ages	495	Ischemic stroke	337	High temperature	3	Rate	2021	0.10413990477	1.06397240911	-0.6522912751500001
1	Deaths	61	Republic of Moldova	3	Both	27	Age-standardized	495	Ischemic stroke	337	High temperature	2	Percent	2021	0.0011844001195474	0.0119535961306534	-0.0076557724543214
1	Deaths	61	Republic of Moldova	3	Both	27	Age-standardized	495	Ischemic stroke	337	High temperature	3	Rate	2021	0.06149176828	0.62735456079	-0.38500421527999995
1	Deaths	39	Tajikistan	3	Both	22	All ages	495	Ischemic stroke	338	Low temperature	1	Number	2021	238.8976338264712	302.6086740670144	180.0675341812265
1	Deaths	39	Tajikistan	3	Both	22	All ages	495	Ischemic stroke	338	Low temperature	2	Percent	2021	0.0865334094227051	0.0975360809637756	0.0740003544251578
1	Deaths	39	Tajikistan	3	Both	22	All ages	495	Ischemic stroke	338	Low temperature	3	Rate	2021	2.35136805226	2.97844879056	1.77232834139
1	Deaths	39	Tajikistan	3	Both	27	Age-standardized	495	Ischemic stroke	338	Low temperature	2	Percent	2021	0.0865334094227051	0.0975360809637756	0.0740003544251578
1	Deaths	39	Tajikistan	3	Both	27	Age-standardized	495	Ischemic stroke	338	Low temperature	3	Rate	2021	6.2452871582	7.78230010868	4.7467407737
1	Deaths	62	Russian Federation	3	Both	27	Age-standardized	495	Ischemic stroke	337	High temperature	2	Percent	2021	-0.0010387042367901	0.0031329913907211	-0.00565364720123
1	Deaths	62	Russian Federation	3	Both	27	Age-standardized	495	Ischemic stroke	337	High temperature	3	Rate	2021	-0.10352330076999999	0.31765527444	-0.56026167039
1	Deaths	63	Ukraine	3	Both	27	Age-standardized	495	Ischemic stroke	337	High temperature	2	Percent	2021	-0.0010303815219383	0.0053060779707837	-0.0086241278143781
1	Deaths	63	Ukraine	3	Both	27	Age-standardized	495	Ischemic stroke	337	High temperature	3	Rate	2021	-0.08352828247	0.42541512285	-0.70442077886
1	Deaths	40	Turkmenistan	3	Both	22	All ages	495	Ischemic stroke	338	Low temperature	1	Number	2021	238.1568564776992	316.3089617543879	170.33258170109926
1	Deaths	40	Turkmenistan	3	Both	22	All ages	495	Ischemic stroke	338	Low temperature	2	Percent	2021	0.0815097345088502	0.0964156777575709	0.0670195906695113
1	Deaths	40	Turkmenistan	3	Both	22	All ages	495	Ischemic stroke	338	Low temperature	3	Rate	2021	4.6168988175	6.131952248139999	3.30206027518
1	Deaths	40	Turkmenistan	3	Both	27	Age-standardized	495	Ischemic stroke	338	Low temperature	2	Percent	2021	0.0815097345088503	0.0964156777575709	0.0670195906695113
1	Deaths	40	Turkmenistan	3	Both	27	Age-standardized	495	Ischemic stroke	338	Low temperature	3	Rate	2021	7.30591960918	9.59283700358	5.34212723768
1	Deaths	51	Poland	3	Both	22	All ages	495	Ischemic stroke	337	High temperature	1	Number	2021	-7.306529810463194	51.25835219612144	-81.19301162707646
1	Deaths	51	Poland	3	Both	22	All ages	495	Ischemic stroke	337	High temperature	2	Percent	2021	-0.0002102235004541	0.0014862970678252	-0.0023210445512118
1	Deaths	51	Poland	3	Both	22	All ages	495	Ischemic stroke	337	High temperature	3	Rate	2021	-0.01910780577	0.13404922216	-0.21233339714
1	Deaths	41	Uzbekistan	3	Both	22	All ages	495	Ischemic stroke	338	Low temperature	1	Number	2021	1024.7938237238916	1229.7697345418137	794.6728536471672
1	Deaths	41	Uzbekistan	3	Both	22	All ages	495	Ischemic stroke	338	Low temperature	2	Percent	2021	0.0863111390860391	0.0993450650192214	0.0695034451630713
1	Deaths	41	Uzbekistan	3	Both	22	All ages	495	Ischemic stroke	338	Low temperature	3	Rate	2021	2.9935960813699998	3.5923653842200003	2.32137380766
1	Deaths	41	Uzbekistan	3	Both	27	Age-standardized	495	Ischemic stroke	338	Low temperature	2	Percent	2021	0.0863111390860391	0.0993450650192214	0.0695034451630713
1	Deaths	41	Uzbekistan	3	Both	27	Age-standardized	495	Ischemic stroke	338	Low temperature	3	Rate	2021	5.28726246355	6.28956807572	4.12248269744
1	Deaths	66	Brunei Darussalam	3	Both	22	All ages	495	Ischemic stroke	337	High temperature	1	Number	2021	0.4814903535433362	0.7000260247486737	0.2732203949835925
1	Deaths	66	Brunei Darussalam	3	Both	22	All ages	495	Ischemic stroke	337	High temperature	2	Percent	2021	0.0069856331376011	0.0102388118994414	0.004053386365241
1	Deaths	66	Brunei Darussalam	3	Both	22	All ages	495	Ischemic stroke	337	High temperature	3	Rate	2021	0.10672848519	0.15516970728	0.060562789400000004
1	Deaths	66	Brunei Darussalam	3	Both	27	Age-standardized	495	Ischemic stroke	337	High temperature	2	Percent	2021	0.0069856331376011	0.0102388118994414	0.004053386365241
1	Deaths	66	Brunei Darussalam	3	Both	27	Age-standardized	495	Ischemic stroke	337	High temperature	3	Rate	2021	0.26906850637	0.39544213404	0.15047328691
1	Deaths	67	Japan	3	Both	22	All ages	495	Ischemic stroke	337	High temperature	1	Number	2021	73.72478841677948	505.90793104193847	-197.97577015707665
1	Deaths	67	Japan	3	Both	22	All ages	495	Ischemic stroke	337	High temperature	2	Percent	2021	0.0008372262594078	0.0056121537337511	-0.0022628116296437
1	Deaths	67	Japan	3	Both	22	All ages	495	Ischemic stroke	337	High temperature	3	Rate	2021	0.057733950560000004	0.39617697254000006	-0.15503501022
1	Deaths	67	Japan	3	Both	27	Age-standardized	495	Ischemic stroke	337	High temperature	2	Percent	2021	0.0008341042192562	0.0055725777518066	-0.0022560785477119
1	Deaths	67	Japan	3	Both	27	Age-standardized	495	Ischemic stroke	337	High temperature	3	Rate	2021	0.01173430634	0.08172643862000001	-0.03129673292
1	Deaths	43	Albania	3	Both	22	All ages	495	Ischemic stroke	338	Low temperature	1	Number	2021	165.06867894223467	219.3798328619407	124.21406486331338
1	Deaths	43	Albania	3	Both	22	All ages	495	Ischemic stroke	338	Low temperature	2	Percent	2021	0.0911753428493751	0.1021595253298592	0.0798497305234483
1	Deaths	43	Albania	3	Both	22	All ages	495	Ischemic stroke	338	Low temperature	3	Rate	2021	6.18730209024	8.223057863680001	4.65594047333
1	Deaths	43	Albania	3	Both	27	Age-standardized	495	Ischemic stroke	338	Low temperature	2	Percent	2021	0.0911753428493751	0.1021595253298592	0.0798497305234483
1	Deaths	43	Albania	3	Both	27	Age-standardized	495	Ischemic stroke	338	Low temperature	3	Rate	2021	4.09055518934	5.4205573527	3.1007508245300004
1	Deaths	68	Republic of Korea	3	Both	22	All ages	495	Ischemic stroke	337	High temperature	1	Number	2021	90.8188171116581	481.98013930511047	-136.96708870768248
1	Deaths	68	Republic of Korea	3	Both	22	All ages	495	Ischemic stroke	337	High temperature	2	Percent	2021	0.0039234640088744	0.0208102424182993	-0.0056109656304356
1	Deaths	68	Republic of Korea	3	Both	22	All ages	495	Ischemic stroke	337	High temperature	3	Rate	2021	0.17610620904	0.93460472031	-0.26559203833
1	Deaths	68	Republic of Korea	3	Both	27	Age-standardized	495	Ischemic stroke	337	High temperature	2	Percent	2021	0.0039234640088744	0.0208102424182993	-0.0056109656304356
1	Deaths	68	Republic of Korea	3	Both	27	Age-standardized	495	Ischemic stroke	337	High temperature	3	Rate	2021	0.10037270823	0.53075495096	-0.151767707
1	Deaths	44	Bosnia and Herzegovina	3	Both	22	All ages	495	Ischemic stroke	338	Low temperature	1	Number	2021	558.0115982779101	687.70139705357	435.9591849406937
1	Deaths	44	Bosnia and Herzegovina	3	Both	22	All ages	495	Ischemic stroke	338	Low temperature	2	Percent	2021	0.09532250701033	0.1145454982282688	0.0855929948724974
1	Deaths	44	Bosnia and Herzegovina	3	Both	22	All ages	495	Ischemic stroke	338	Low temperature	3	Rate	2021	16.894781309960003	20.82136777377	13.1994301057
1	Deaths	44	Bosnia and Herzegovina	3	Both	27	Age-standardized	495	Ischemic stroke	338	Low temperature	2	Percent	2021	0.09532250701033	0.1145454982282688	0.0855929948724974
1	Deaths	44	Bosnia and Herzegovina	3	Both	27	Age-standardized	495	Ischemic stroke	338	Low temperature	3	Rate	2021	8.604107943519999	10.57293628646	6.73881203695
1	Deaths	69	Singapore	3	Both	22	All ages	495	Ischemic stroke	337	High temperature	1	Number	2021	3.940601759547224	4.697916197332248	3.137908794089843
1	Deaths	69	Singapore	3	Both	22	All ages	495	Ischemic stroke	337	High temperature	2	Percent	2021	0.0069531728293999	0.0077886842851938	0.0064048251642348
1	Deaths	69	Singapore	3	Both	22	All ages	495	Ischemic stroke	337	High temperature	3	Rate	2021	0.06880400168	0.08202692219999999	0.05478875946
1	Deaths	69	Singapore	3	Both	27	Age-standardized	495	Ischemic stroke	337	High temperature	2	Percent	2021	0.0069531728293999	0.0077886842851938	0.0064048251642348
1	Deaths	69	Singapore	3	Both	27	Age-standardized	495	Ischemic stroke	337	High temperature	3	Rate	2021	0.048505264269999994	0.057778803719999994	0.038582174749999996
1	Deaths	45	Bulgaria	3	Both	22	All ages	495	Ischemic stroke	338	Low temperature	1	Number	2021	2024.9696877060685	2589.0013333055213	1722.324209683576
1	Deaths	45	Bulgaria	3	Both	22	All ages	495	Ischemic stroke	338	Low temperature	2	Percent	2021	0.092918487622193	0.1164620315889895	0.0836363169000293
1	Deaths	45	Bulgaria	3	Both	22	All ages	495	Ischemic stroke	338	Low temperature	3	Rate	2021	29.83629968739	38.14685234081	25.37706198317
1	Deaths	45	Bulgaria	3	Both	27	Age-standardized	495	Ischemic stroke	338	Low temperature	2	Percent	2021	0.092918487622193	0.1164620315889895	0.0836363169000293
1	Deaths	45	Bulgaria	3	Both	27	Age-standardized	495	Ischemic stroke	338	Low temperature	3	Rate	2021	13.71849661344	17.5190670869	11.69145294055
1	Deaths	71	Australia	3	Both	22	All ages	495	Ischemic stroke	337	High temperature	1	Number	2021	13.62403535226753	51.010823440838415	-9.726386970859204
1	Deaths	71	Australia	3	Both	22	All ages	495	Ischemic stroke	337	High temperature	2	Percent	2021	0.0018076815774861	0.0066093032119588	-0.0012601393263673
1	Deaths	71	Australia	3	Both	22	All ages	495	Ischemic stroke	337	High temperature	3	Rate	2021	0.05282282746	0.19777810726	-0.037710945950000005
1	Deaths	71	Australia	3	Both	27	Age-standardized	495	Ischemic stroke	337	High temperature	2	Percent	2021	0.0018076815774861	0.0066093032119588	-0.0012601393263673
1	Deaths	71	Australia	3	Both	27	Age-standardized	495	Ischemic stroke	337	High temperature	3	Rate	2021	0.02390561951	0.08927504262000001	-0.01704677506
1	Deaths	46	Croatia	3	Both	22	All ages	495	Ischemic stroke	338	Low temperature	1	Number	2021	452.4053402066801	547.900818882953	375.622116829374
1	Deaths	46	Croatia	3	Both	22	All ages	495	Ischemic stroke	338	Low temperature	2	Percent	2021	0.0903846544036721	0.104240806390435	0.0781525315377327
1	Deaths	46	Croatia	3	Both	22	All ages	495	Ischemic stroke	338	Low temperature	3	Rate	2021	10.74944404826	13.01847850401	8.92502490423
1	Deaths	46	Croatia	3	Both	27	Age-standardized	495	Ischemic stroke	338	Low temperature	2	Percent	2021	0.0903846544036721	0.1042408063904349	0.0781525315377327
1	Deaths	46	Croatia	3	Both	27	Age-standardized	495	Ischemic stroke	338	Low temperature	3	Rate	2021	4.35508369477	5.27012030662	3.62575356471
1	Deaths	72	New Zealand	3	Both	27	Age-standardized	495	Ischemic stroke	337	High temperature	2	Percent	2021	6.0228399569e-06	0.0001888923246931	-0.0001700089013144
1	Deaths	72	New Zealand	3	Both	27	Age-standardized	495	Ischemic stroke	337	High temperature	3	Rate	2021	0.00010745849	0.00353707159	-0.0032543551099999996
1	Deaths	47	Czechia	3	Both	22	All ages	495	Ischemic stroke	338	Low temperature	1	Number	2021	752.9330588231351	913.1669000257202	625.2504129412116
1	Deaths	47	Czechia	3	Both	22	All ages	495	Ischemic stroke	338	Low temperature	2	Percent	2021	0.1030722792651942	0.1206594930084503	0.0899482093675291
1	Deaths	47	Czechia	3	Both	22	All ages	495	Ischemic stroke	338	Low temperature	3	Rate	2021	7.0815079469899995	8.58854393984	5.88062340499
1	Deaths	47	Czechia	3	Both	27	Age-standardized	495	Ischemic stroke	338	Low temperature	2	Percent	2021	0.1030722792651942	0.1206594930084503	0.0899482093675291
1	Deaths	47	Czechia	3	Both	27	Age-standardized	495	Ischemic stroke	338	Low temperature	3	Rate	2021	3.1434715313400003	3.8090524064199998	2.60915967521
1	Deaths	48	Hungary	3	Both	22	All ages	495	Ischemic stroke	338	Low temperature	1	Number	2021	829.2591861981018	1011.8973672528202	686.665145357028
1	Deaths	48	Hungary	3	Both	22	All ages	495	Ischemic stroke	338	Low temperature	2	Percent	2021	0.0889479909875942	0.1037855296210177	0.0766087085480171
1	Deaths	48	Hungary	3	Both	22	All ages	495	Ischemic stroke	338	Low temperature	3	Rate	2021	8.64053733757	10.543551556679999	7.154766477860001
1	Deaths	48	Hungary	3	Both	27	Age-standardized	495	Ischemic stroke	338	Low temperature	2	Percent	2021	0.0889479909875942	0.1037855296210177	0.0766087085480171
1	Deaths	48	Hungary	3	Both	27	Age-standardized	495	Ischemic stroke	338	Low temperature	3	Rate	2021	3.7671280091	4.5970877571	3.1227701780899997
1	Deaths	74	Andorra	3	Both	22	All ages	495	Ischemic stroke	337	High temperature	1	Number	2021	-0.0015451439960021	0.0	-0.0058875311637421
1	Deaths	74	Andorra	3	Both	22	All ages	495	Ischemic stroke	337	High temperature	2	Percent	2021	-5.94414745047e-05	0.0	-0.0002053219857419
1	Deaths	74	Andorra	3	Both	22	All ages	495	Ischemic stroke	337	High temperature	3	Rate	2021	-0.0018052153499999999	0.0	-0.006878492670000001
1	Deaths	74	Andorra	3	Both	27	Age-standardized	495	Ischemic stroke	337	High temperature	2	Percent	2021	-5.94414745047e-05	0.0	-0.0002053219857419
1	Deaths	74	Andorra	3	Both	27	Age-standardized	495	Ischemic stroke	337	High temperature	3	Rate	2021	-0.00083492769	0.0	-0.0031450561
1	Deaths	75	Austria	3	Both	22	All ages	495	Ischemic stroke	337	High temperature	1	Number	2021	0.7189319522938884	12.006154338040684	-9.903413855683455
1	Deaths	75	Austria	3	Both	22	All ages	495	Ischemic stroke	337	High temperature	2	Percent	2021	0.0002303256022566	0.0039295400120028	-0.0031635906095516
1	Deaths	75	Austria	3	Both	22	All ages	495	Ischemic stroke	337	High temperature	3	Rate	2021	0.00800386349	0.13366441716000002	-0.11025462471999999
1	Deaths	75	Austria	3	Both	27	Age-standardized	495	Ischemic stroke	337	High temperature	2	Percent	2021	0.0002303256022566	0.0039295400120028	-0.0031635906095516
1	Deaths	75	Austria	3	Both	27	Age-standardized	495	Ischemic stroke	337	High temperature	3	Rate	2021	0.0029846099300000002	0.049916487620000005	-0.041135561370000004
1	Deaths	62	Russian Federation	3	Both	22	All ages	495	Ischemic stroke	337	High temperature	1	Number	2021	-250.96231765454056	771.2684166551903	-1359.0071452999205
1	Deaths	62	Russian Federation	3	Both	22	All ages	495	Ischemic stroke	337	High temperature	2	Percent	2021	-0.0010378303618163	0.0031358622471584	-0.0056560592623065
1	Deaths	62	Russian Federation	3	Both	22	All ages	495	Ischemic stroke	337	High temperature	3	Rate	2021	-0.17325210006	0.53244596299	-0.93819201274
1	Deaths	76	Belgium	3	Both	22	All ages	495	Ischemic stroke	337	High temperature	1	Number	2021	0.5860272001514795	6.085034325961181	-3.268715672014476
1	Deaths	76	Belgium	3	Both	22	All ages	495	Ischemic stroke	337	High temperature	2	Percent	2021	0.0001243343357701	0.0013593816180896	-0.0006670617487988
1	Deaths	76	Belgium	3	Both	22	All ages	495	Ischemic stroke	337	High temperature	3	Rate	2021	0.00510954156	0.053055106930000005	-0.028499766840000003
1	Deaths	76	Belgium	3	Both	27	Age-standardized	495	Ischemic stroke	337	High temperature	2	Percent	2021	0.0001243343357701	0.0013593816180896	-0.0006670617487988
1	Deaths	76	Belgium	3	Both	27	Age-standardized	495	Ischemic stroke	337	High temperature	3	Rate	2021	0.0018410761	0.01918522098	-0.01029652133
1	Deaths	63	Ukraine	3	Both	22	All ages	495	Ischemic stroke	337	High temperature	1	Number	2021	-67.13669404537931	342.25731469594166	-567.7895682211233
1	Deaths	63	Ukraine	3	Both	22	All ages	495	Ischemic stroke	337	High temperature	2	Percent	2021	-0.0010301506159146	0.0053061774110169	-0.0086238749788421
1	Deaths	63	Ukraine	3	Both	22	All ages	495	Ischemic stroke	337	High temperature	3	Rate	2021	-0.15584982863	0.79450953908	-1.31805576906
1	Deaths	49	North Macedonia	3	Both	22	All ages	495	Ischemic stroke	338	Low temperature	1	Number	2021	470.251246945832	610.994025898385	377.6911603919036
1	Deaths	49	North Macedonia	3	Both	22	All ages	495	Ischemic stroke	338	Low temperature	2	Percent	2021	0.0963974992663145	0.1238761662569805	0.0866753248121086
1	Deaths	49	North Macedonia	3	Both	22	All ages	495	Ischemic stroke	338	Low temperature	3	Rate	2021	21.606491632730002	28.07315747478	17.3536613667
1	Deaths	49	North Macedonia	3	Both	27	Age-standardized	495	Ischemic stroke	338	Low temperature	2	Percent	2021	0.0963974992663145	0.1238761662569805	0.0866753248121086
1	Deaths	49	North Macedonia	3	Both	27	Age-standardized	495	Ischemic stroke	338	Low temperature	3	Rate	2021	20.904981387350002	27.00272173232	17.2619095325
1	Deaths	50	Montenegro	3	Both	22	All ages	495	Ischemic stroke	338	Low temperature	1	Number	2021	50.39866643358178	65.80389358900814	39.034585235373314
1	Deaths	50	Montenegro	3	Both	22	All ages	495	Ischemic stroke	338	Low temperature	2	Percent	2021	0.0970449325805636	0.1097041460063648	0.0862364330195079
1	Deaths	50	Montenegro	3	Both	22	All ages	495	Ischemic stroke	338	Low temperature	3	Rate	2021	8.15432820936	10.64684015966	6.3156595610499995
1	Deaths	50	Montenegro	3	Both	27	Age-standardized	495	Ischemic stroke	338	Low temperature	2	Percent	2021	0.0970449325805636	0.1097041460063649	0.0862364330195079
1	Deaths	50	Montenegro	3	Both	27	Age-standardized	495	Ischemic stroke	338	Low temperature	3	Rate	2021	6.241138906430001	8.0008907802	4.84114233998
1	Deaths	77	Cyprus	3	Both	22	All ages	495	Ischemic stroke	337	High temperature	1	Number	2021	8.409370585223598	26.32835388647969	-2.1204246947134493
1	Deaths	77	Cyprus	3	Both	22	All ages	495	Ischemic stroke	337	High temperature	2	Percent	2021	0.0165062176469083	0.0522837261328746	-0.0042994931756132
1	Deaths	77	Cyprus	3	Both	22	All ages	495	Ischemic stroke	337	High temperature	3	Rate	2021	0.61934891468	1.93907941618	-0.15616896888999998
1	Deaths	77	Cyprus	3	Both	27	Age-standardized	495	Ischemic stroke	337	High temperature	2	Percent	2021	0.0165062176469083	0.0522837261328746	-0.0042994931756132
1	Deaths	77	Cyprus	3	Both	27	Age-standardized	495	Ischemic stroke	337	High temperature	3	Rate	2021	0.55171796122	1.7122206416	-0.13847182415
1	Deaths	78	Denmark	3	Both	22	All ages	495	Ischemic stroke	337	High temperature	1	Number	2021	-0.0276542501096885	0.6160285429208205	-0.7531199296359995
1	Deaths	78	Denmark	3	Both	22	All ages	495	Ischemic stroke	337	High temperature	2	Percent	2021	-1.02507475733e-05	0.000235716535948	-0.0002840558072698
1	Deaths	78	Denmark	3	Both	22	All ages	495	Ischemic stroke	337	High temperature	3	Rate	2021	-0.00047257815	0.01052719312	-0.012869921420000001
1	Deaths	78	Denmark	3	Both	27	Age-standardized	495	Ischemic stroke	337	High temperature	2	Percent	2021	-1.02507475733e-05	0.000235716535948	-0.0002840558072698
1	Deaths	78	Denmark	3	Both	27	Age-standardized	495	Ischemic stroke	337	High temperature	3	Rate	2021	-0.00019230354000000002	0.0042958586899999995	-0.00524777586
1	Deaths	52	Romania	3	Both	22	All ages	495	Ischemic stroke	338	Low temperature	1	Number	2021	3653.0396724666966	4405.58177322274	3115.3524573088152
1	Deaths	52	Romania	3	Both	22	All ages	495	Ischemic stroke	338	Low temperature	2	Percent	2021	0.0956181457408035	0.1129074069725839	0.0856020596953544
1	Deaths	52	Romania	3	Both	22	All ages	495	Ischemic stroke	338	Low temperature	3	Rate	2021	19.28890374006	23.26250201528	16.449789504970003
1	Deaths	52	Romania	3	Both	27	Age-standardized	495	Ischemic stroke	338	Low temperature	2	Percent	2021	0.0956181457408035	0.1129074069725839	0.0856020596953544
1	Deaths	52	Romania	3	Both	27	Age-standardized	495	Ischemic stroke	338	Low temperature	3	Rate	2021	8.55676405889	10.31746526691	7.29912961676
1	Deaths	53	Serbia	3	Both	22	All ages	495	Ischemic stroke	338	Low temperature	1	Number	2021	2094.7787576177348	2704.165660941343	1690.008135175338
1	Deaths	53	Serbia	3	Both	22	All ages	495	Ischemic stroke	338	Low temperature	2	Percent	2021	0.093478294200818	0.1120001647756455	0.0824566831168582
1	Deaths	53	Serbia	3	Both	22	All ages	495	Ischemic stroke	338	Low temperature	3	Rate	2021	23.48535962986	30.317427468160002	18.947322569329998
1	Deaths	53	Serbia	3	Both	27	Age-standardized	495	Ischemic stroke	338	Low temperature	2	Percent	2021	0.093478294200818	0.1120001647756455	0.0824566831168582
1	Deaths	53	Serbia	3	Both	27	Age-standardized	495	Ischemic stroke	338	Low temperature	3	Rate	2021	11.87889351573	15.343498238579999	9.590885288059999
1	Deaths	51	Poland	3	Both	22	All ages	495	Ischemic stroke	338	Low temperature	1	Number	2021	3519.614343043792	4365.565355575482	2954.0043590465666
1	Deaths	51	Poland	3	Both	22	All ages	495	Ischemic stroke	338	Low temperature	2	Percent	2021	0.1016195386049012	0.125786096970762	0.0913664429125274
1	Deaths	51	Poland	3	Both	22	All ages	495	Ischemic stroke	338	Low temperature	3	Rate	2021	9.20438415956	11.41668850333	7.72521881081
1	Deaths	51	Poland	3	Both	27	Age-standardized	495	Ischemic stroke	338	Low temperature	2	Percent	2021	0.1016117971884411	0.125807827988142	0.091347519525004
1	Deaths	51	Poland	3	Both	27	Age-standardized	495	Ischemic stroke	338	Low temperature	3	Rate	2021	4.4112507910500005	5.46544519794	3.70431377871
1	Deaths	54	Slovakia	3	Both	22	All ages	495	Ischemic stroke	338	Low temperature	1	Number	2021	468.90001466763954	569.5128164734228	372.1589491810973
1	Deaths	54	Slovakia	3	Both	22	All ages	495	Ischemic stroke	338	Low temperature	2	Percent	2021	0.1001929988947446	0.1137459130065965	0.0868863234823168
1	Deaths	54	Slovakia	3	Both	22	All ages	495	Ischemic stroke	338	Low temperature	3	Rate	2021	8.63622606269	10.48931813778	6.85444383844
1	Deaths	54	Slovakia	3	Both	27	Age-standardized	495	Ischemic stroke	338	Low temperature	2	Percent	2021	0.1001929988947446	0.1137459130065965	0.0868863234823168
1	Deaths	54	Slovakia	3	Both	27	Age-standardized	495	Ischemic stroke	338	Low temperature	3	Rate	2021	4.87952936839	5.926412296460001	3.8880593439
1	Deaths	55	Slovenia	3	Both	22	All ages	495	Ischemic stroke	338	Low temperature	1	Number	2021	135.91870797296602	174.99428094295058	111.29123944211466
1	Deaths	55	Slovenia	3	Both	22	All ages	495	Ischemic stroke	338	Low temperature	2	Percent	2021	0.0942035918610885	0.1150927016865624	0.0865077645364596
1	Deaths	55	Slovenia	3	Both	22	All ages	495	Ischemic stroke	338	Low temperature	3	Rate	2021	6.5672268782100005	8.455253603280001	5.37729375061
1	Deaths	55	Slovenia	3	Both	27	Age-standardized	495	Ischemic stroke	338	Low temperature	2	Percent	2021	0.0942035918610885	0.1150927016865624	0.0865077645364596
1	Deaths	55	Slovenia	3	Both	27	Age-standardized	495	Ischemic stroke	338	Low temperature	3	Rate	2021	2.3843295476899997	3.0723030913700002	1.9640544359799998
1	Deaths	79	Finland	3	Both	22	All ages	495	Ischemic stroke	337	High temperature	1	Number	2021	-2.9343506864059643	0.1741884898600625	-12.461279748793384
1	Deaths	79	Finland	3	Both	22	All ages	495	Ischemic stroke	337	High temperature	2	Percent	2021	-0.0009034111512868	5.89266011917e-05	-0.0037734595131539
1	Deaths	79	Finland	3	Both	22	All ages	495	Ischemic stroke	337	High temperature	3	Rate	2021	-0.05300560424	0.00314651081	-0.22509840620000002
1	Deaths	79	Finland	3	Both	27	Age-standardized	495	Ischemic stroke	337	High temperature	2	Percent	2021	-0.0009034111512868	5.89266011917e-05	-0.0037734595131539
1	Deaths	79	Finland	3	Both	27	Age-standardized	495	Ischemic stroke	337	High temperature	3	Rate	2021	-0.0172275396	0.00102486114	-0.07330183571
1	Deaths	80	France	3	Both	22	All ages	495	Ischemic stroke	337	High temperature	1	Number	2021	6.745484567596442	77.3089690553339	-38.03310145174278
1	Deaths	80	France	3	Both	22	All ages	495	Ischemic stroke	337	High temperature	2	Percent	2021	0.0002376363651737	0.0027505645323824	-0.0013754399433058
1	Deaths	80	France	3	Both	22	All ages	495	Ischemic stroke	337	High temperature	3	Rate	2021	0.01016041134	0.11644692362	-0.057287501229999996
1	Deaths	80	France	3	Both	27	Age-standardized	495	Ischemic stroke	337	High temperature	2	Percent	2021	0.0002376363651737	0.0027505645323824	-0.0013754399433058
1	Deaths	80	France	3	Both	27	Age-standardized	495	Ischemic stroke	337	High temperature	3	Rate	2021	0.00314340312	0.03584749539	-0.0177033315
1	Deaths	81	Germany	3	Both	22	All ages	495	Ischemic stroke	337	High temperature	1	Number	2021	4.950658546061279	76.94176370574213	-61.41412173003403
1	Deaths	81	Germany	3	Both	22	All ages	495	Ischemic stroke	337	High temperature	2	Percent	2021	0.0001160650910742	0.0018419842811824	-0.0014174322647302
1	Deaths	81	Germany	3	Both	22	All ages	495	Ischemic stroke	337	High temperature	3	Rate	2021	0.0057989357000000005	0.09012545228999999	-0.0719372059
1	Deaths	81	Germany	3	Both	27	Age-standardized	495	Ischemic stroke	337	High temperature	2	Percent	2021	0.0001160650910742	0.0018419842811824	-0.0014174322647302
1	Deaths	81	Germany	3	Both	27	Age-standardized	495	Ischemic stroke	337	High temperature	3	Rate	2021	0.00194962051	0.03023291075	-0.02420073786
1	Deaths	82	Greece	3	Both	22	All ages	495	Ischemic stroke	337	High temperature	1	Number	2021	36.33283892278325	134.94050335945226	-26.916995561054826
1	Deaths	82	Greece	3	Both	22	All ages	495	Ischemic stroke	337	High temperature	2	Percent	2021	0.0033382768731102	0.0123948853804675	-0.0025009873207518
1	Deaths	82	Greece	3	Both	22	All ages	495	Ischemic stroke	337	High temperature	3	Rate	2021	0.35708264541	1.32620828267	-0.26454282865
1	Deaths	82	Greece	3	Both	27	Age-standardized	495	Ischemic stroke	337	High temperature	2	Percent	2021	0.0033382768731102	0.0123948853804675	-0.0025009873207518
1	Deaths	82	Greece	3	Both	27	Age-standardized	495	Ischemic stroke	337	High temperature	3	Rate	2021	0.09850577874000001	0.36500654658000004	-0.07309320188
1	Deaths	83	Iceland	3	Both	22	All ages	495	Ischemic stroke	337	High temperature	1	Number	2021	-1.63199371006e-05	0.0	-0.0001262236528754
1	Deaths	83	Iceland	3	Both	22	All ages	495	Ischemic stroke	337	High temperature	2	Percent	2021	-1.583499023e-07	0.0	-1.2224967392e-06
1	Deaths	83	Iceland	3	Both	22	All ages	495	Ischemic stroke	337	High temperature	3	Rate	2021	-4.6577e-06	0.0	-3.602418e-05
1	Deaths	83	Iceland	3	Both	27	Age-standardized	495	Ischemic stroke	337	High temperature	2	Percent	2021	-1.583499023e-07	0.0	-1.2224967392e-06
1	Deaths	83	Iceland	3	Both	27	Age-standardized	495	Ischemic stroke	337	High temperature	3	Rate	2021	-2.18859e-06	0.0	-1.690043e-05
1	Deaths	57	Belarus	3	Both	22	All ages	495	Ischemic stroke	338	Low temperature	1	Number	2021	1262.5369276894005	1565.7209015294234	935.9037328410903
1	Deaths	57	Belarus	3	Both	22	All ages	495	Ischemic stroke	338	Low temperature	2	Percent	2021	0.1023878123916739	0.1164422705010087	0.0799336390103683
1	Deaths	57	Belarus	3	Both	22	All ages	495	Ischemic stroke	338	Low temperature	3	Rate	2021	13.539767354070001	16.79118945607	10.03686983767
1	Deaths	57	Belarus	3	Both	27	Age-standardized	495	Ischemic stroke	338	Low temperature	2	Percent	2021	0.1023878123916739	0.1164422705010087	0.0799336390103683
1	Deaths	57	Belarus	3	Both	27	Age-standardized	495	Ischemic stroke	338	Low temperature	3	Rate	2021	7.61842686337	9.44781850543	5.65201693776
1	Deaths	84	Ireland	3	Both	22	All ages	495	Ischemic stroke	337	High temperature	1	Number	2021	0.0177495052966095	0.5409913129662636	-0.442437803806384
1	Deaths	84	Ireland	3	Both	22	All ages	495	Ischemic stroke	337	High temperature	2	Percent	2021	1.41715168671e-05	0.000436082116779	-0.0003462433110443
1	Deaths	84	Ireland	3	Both	22	All ages	495	Ischemic stroke	337	High temperature	3	Rate	2021	0.0003592018	0.010948195439999999	-0.00895373998
1	Deaths	84	Ireland	3	Both	27	Age-standardized	495	Ischemic stroke	337	High temperature	2	Percent	2021	1.41715168671e-05	0.000436082116779	-0.0003462433110443
1	Deaths	84	Ireland	3	Both	27	Age-standardized	495	Ischemic stroke	337	High temperature	3	Rate	2021	0.00020182798	0.0061538044699999996	-0.00502857228
1	Deaths	85	Israel	3	Both	22	All ages	495	Ischemic stroke	337	High temperature	1	Number	2021	25.528465013095342	93.61556378521536	-12.313607713345784
1	Deaths	85	Israel	3	Both	22	All ages	495	Ischemic stroke	337	High temperature	2	Percent	2021	0.016129556710559	0.0574646096861567	-0.0076262040357608
1	Deaths	85	Israel	3	Both	22	All ages	495	Ischemic stroke	337	High temperature	3	Rate	2021	0.26608958723000004	0.9757784776	-0.12834781849
1	Deaths	85	Israel	3	Both	27	Age-standardized	495	Ischemic stroke	337	High temperature	2	Percent	2021	0.016129556710559	0.0574646096861567	-0.0076262040357608
1	Deaths	85	Israel	3	Both	27	Age-standardized	495	Ischemic stroke	337	High temperature	3	Rate	2021	0.17366968859999998	0.63563613672	-0.08348703013
1	Deaths	86	Italy	3	Both	27	Age-standardized	495	Ischemic stroke	337	High temperature	2	Percent	2021	0.0011391382923139	0.0074275267822901	-0.0033155441670903
1	Deaths	86	Italy	3	Both	27	Age-standardized	495	Ischemic stroke	337	High temperature	3	Rate	2021	0.0217139663	0.14505542609	-0.06010514309
1	Deaths	87	Luxembourg	3	Both	22	All ages	495	Ischemic stroke	337	High temperature	1	Number	2021	0.0055320914881119	0.1873635860182554	-0.1532180710892798
1	Deaths	87	Luxembourg	3	Both	22	All ages	495	Ischemic stroke	337	High temperature	2	Percent	2021	2.85137410352e-05	0.0009373488033547	-0.00073832389726
1	Deaths	87	Luxembourg	3	Both	22	All ages	495	Ischemic stroke	337	High temperature	3	Rate	2021	0.0008586652899999999	0.029081696829999996	-0.0237817902
1	Deaths	87	Luxembourg	3	Both	27	Age-standardized	495	Ischemic stroke	337	High temperature	2	Percent	2021	2.85137410352e-05	0.0009373488033547	-0.00073832389726
1	Deaths	87	Luxembourg	3	Both	27	Age-standardized	495	Ischemic stroke	337	High temperature	3	Rate	2021	0.00043009115	0.01459876735	-0.01190196415
1	Deaths	58	Estonia	3	Both	22	All ages	495	Ischemic stroke	338	Low temperature	1	Number	2021	87.0459102209494	102.96681220912018	70.30807529467197
1	Deaths	58	Estonia	3	Both	22	All ages	495	Ischemic stroke	338	Low temperature	2	Percent	2021	0.0983172549532881	0.110654802589309	0.0851718127791107
1	Deaths	58	Estonia	3	Both	22	All ages	495	Ischemic stroke	338	Low temperature	3	Rate	2021	6.64049894779	7.85506184491	5.36361442864
1	Deaths	58	Estonia	3	Both	27	Age-standardized	495	Ischemic stroke	338	Low temperature	2	Percent	2021	0.0983172549532881	0.110654802589309	0.0851718127791107
1	Deaths	58	Estonia	3	Both	27	Age-standardized	495	Ischemic stroke	338	Low temperature	3	Rate	2021	2.59759764004	3.07324189239	2.1131239271199997
1	Deaths	88	Malta	3	Both	22	All ages	495	Ischemic stroke	337	High temperature	1	Number	2021	1.1538540577491907	5.01300233104101	-1.1180618456640743
1	Deaths	88	Malta	3	Both	22	All ages	495	Ischemic stroke	337	High temperature	2	Percent	2021	0.006445984672984	0.0279451276685582	-0.0062521955380507
1	Deaths	88	Malta	3	Both	22	All ages	495	Ischemic stroke	337	High temperature	3	Rate	2021	0.26092360846	1.1336014712	-0.25282983519
1	Deaths	88	Malta	3	Both	27	Age-standardized	495	Ischemic stroke	337	High temperature	2	Percent	2021	0.006445984672984	0.0279451276685582	-0.0062521955380507
1	Deaths	88	Malta	3	Both	27	Age-standardized	495	Ischemic stroke	337	High temperature	3	Rate	2021	0.09749304501	0.423090866	-0.09426779518
1	Deaths	89	Netherlands	3	Both	22	All ages	495	Ischemic stroke	337	High temperature	1	Number	2021	0.8447901306664399	9.249097771704363	-4.512753766877927
1	Deaths	89	Netherlands	3	Both	22	All ages	495	Ischemic stroke	337	High temperature	2	Percent	2021	9.92892433558e-05	0.0011069284044365	-0.000521169455971
1	Deaths	89	Netherlands	3	Both	22	All ages	495	Ischemic stroke	337	High temperature	3	Rate	2021	0.00490852787	0.05374051202	-0.026220687040000003
1	Deaths	89	Netherlands	3	Both	27	Age-standardized	495	Ischemic stroke	337	High temperature	2	Percent	2021	9.92892433558e-05	0.0011069284044365	-0.000521169455971
1	Deaths	89	Netherlands	3	Both	27	Age-standardized	495	Ischemic stroke	337	High temperature	3	Rate	2021	0.00203122849	0.02224282806	-0.010833609079999999
1	Deaths	59	Latvia	3	Both	22	All ages	495	Ischemic stroke	338	Low temperature	1	Number	2021	459.4129261779849	531.4345068496534	374.307181872925
1	Deaths	59	Latvia	3	Both	22	All ages	495	Ischemic stroke	338	Low temperature	2	Percent	2021	0.1067551284215861	0.1191402236362858	0.0905245626571827
1	Deaths	59	Latvia	3	Both	22	All ages	495	Ischemic stroke	338	Low temperature	3	Rate	2021	24.56322921627	28.41397544859	20.01291775164
1	Deaths	59	Latvia	3	Both	27	Age-standardized	495	Ischemic stroke	338	Low temperature	2	Percent	2021	0.1067551284215861	0.1191402236362858	0.0905245626571827
1	Deaths	59	Latvia	3	Both	27	Age-standardized	495	Ischemic stroke	338	Low temperature	3	Rate	2021	9.37055862532	10.81363186816	7.6526477736
1	Deaths	90	Norway	3	Both	27	Age-standardized	495	Ischemic stroke	337	High temperature	2	Percent	2021	-7.61560335461e-05	-2.7529158699e-06	-0.0002791187264625
1	Deaths	90	Norway	3	Both	27	Age-standardized	495	Ischemic stroke	337	High temperature	3	Rate	2021	-0.00109826383	-4.0593669999999995e-05	-0.004066465369999999
1	Deaths	91	Portugal	3	Both	22	All ages	495	Ischemic stroke	337	High temperature	1	Number	2021	0.8074525094709882	5.748637524247092	-2.408157846334326
1	Deaths	91	Portugal	3	Both	22	All ages	495	Ischemic stroke	337	High temperature	2	Percent	2021	8.55394024992e-05	0.000604033675265	-0.0002425236863886
1	Deaths	91	Portugal	3	Both	22	All ages	495	Ischemic stroke	337	High temperature	3	Rate	2021	0.00761184037	0.054192303129999994	-0.022701660949999997
1	Deaths	91	Portugal	3	Both	27	Age-standardized	495	Ischemic stroke	337	High temperature	2	Percent	2021	8.55394024992e-05	0.000604033675265	-0.0002425236863886
1	Deaths	91	Portugal	3	Both	27	Age-standardized	495	Ischemic stroke	337	High temperature	3	Rate	2021	0.00236676125	0.01684936266	-0.00703668116
1	Deaths	60	Lithuania	3	Both	22	All ages	495	Ischemic stroke	338	Low temperature	1	Number	2021	402.6253049770044	469.028632674232	320.59085971459524
1	Deaths	60	Lithuania	3	Both	22	All ages	495	Ischemic stroke	338	Low temperature	2	Percent	2021	0.1064645648107154	0.1190716441022934	0.0869320415279123
1	Deaths	60	Lithuania	3	Both	22	All ages	495	Ischemic stroke	338	Low temperature	3	Rate	2021	14.7573668731	17.191238406540002	11.750570255989999
1	Deaths	60	Lithuania	3	Both	27	Age-standardized	495	Ischemic stroke	338	Low temperature	2	Percent	2021	0.1064645648107153	0.1190716441022934	0.0869320415279123
1	Deaths	60	Lithuania	3	Both	27	Age-standardized	495	Ischemic stroke	338	Low temperature	3	Rate	2021	5.7351798044499995	6.6858161977999995	4.57863091648
1	Deaths	92	Spain	3	Both	22	All ages	495	Ischemic stroke	337	High temperature	1	Number	2021	20.972970978539248	103.61507227720182	-34.74818966622193
1	Deaths	92	Spain	3	Both	22	All ages	495	Ischemic stroke	337	High temperature	2	Percent	2021	0.0010665963307218	0.0052507611556203	-0.0016621643085231
1	Deaths	92	Spain	3	Both	22	All ages	495	Ischemic stroke	337	High temperature	3	Rate	2021	0.04604452319	0.22747881562000002	-0.0762869422
1	Deaths	92	Spain	3	Both	27	Age-standardized	495	Ischemic stroke	337	High temperature	2	Percent	2021	0.0010665963307218	0.0052507611556203	-0.0016621643085231
1	Deaths	92	Spain	3	Both	27	Age-standardized	495	Ischemic stroke	337	High temperature	3	Rate	2021	0.014575533	0.07250757927	-0.024187171879999997
1	Deaths	93	Sweden	3	Both	27	Age-standardized	495	Ischemic stroke	337	High temperature	2	Percent	2021	-0.0002208407466524	6.220177621e-07	-0.0007353236975868
1	Deaths	93	Sweden	3	Both	27	Age-standardized	495	Ischemic stroke	337	High temperature	3	Rate	2021	-0.00347643425	8.968279999999999e-06	-0.011896148859999999
1	Deaths	94	Switzerland	3	Both	22	All ages	495	Ischemic stroke	337	High temperature	1	Number	2021	0.0611300745317072	2.902375504080248	-2.7014520164008164
1	Deaths	94	Switzerland	3	Both	22	All ages	495	Ischemic stroke	337	High temperature	2	Percent	2021	2.20265786347e-05	0.0010407058548169	-0.0009279721538526
1	Deaths	94	Switzerland	3	Both	22	All ages	495	Ischemic stroke	337	High temperature	3	Rate	2021	0.00068509879	0.032527589190000004	-0.030275793500000002
1	Deaths	94	Switzerland	3	Both	27	Age-standardized	495	Ischemic stroke	337	High temperature	2	Percent	2021	2.20265786347e-05	0.0010407058548169	-0.0009279721538526
1	Deaths	94	Switzerland	3	Both	27	Age-standardized	495	Ischemic stroke	337	High temperature	3	Rate	2021	0.00023959439999999998	0.01136632309	-0.01053554959
1	Deaths	61	Republic of Moldova	3	Both	22	All ages	495	Ischemic stroke	338	Low temperature	1	Number	2021	276.5587210035975	348.5108113060934	233.04468555941853
1	Deaths	61	Republic of Moldova	3	Both	22	All ages	495	Ischemic stroke	338	Low temperature	2	Percent	2021	0.0882539218383433	0.1064923237267608	0.0763352502657356
1	Deaths	61	Republic of Moldova	3	Both	22	All ages	495	Ischemic stroke	338	Low temperature	3	Rate	2021	7.6962018942	9.69851739403	6.4852735214
1	Deaths	61	Republic of Moldova	3	Both	27	Age-standardized	495	Ischemic stroke	338	Low temperature	2	Percent	2021	0.0882539218383433	0.1064923237267608	0.0763352502657356
1	Deaths	61	Republic of Moldova	3	Both	27	Age-standardized	495	Ischemic stroke	338	Low temperature	3	Rate	2021	4.54200171258	5.718636954	3.82134159395
1	Deaths	95	United Kingdom	3	Both	22	All ages	495	Ischemic stroke	337	High temperature	1	Number	2021	0.8668973103598854	12.545355991667702	-8.118237103665415
1	Deaths	95	United Kingdom	3	Both	22	All ages	495	Ischemic stroke	337	High temperature	2	Percent	2021	3.47765693114e-05	0.0005157758599718	-0.0003151112079714
1	Deaths	95	United Kingdom	3	Both	22	All ages	495	Ischemic stroke	337	High temperature	3	Rate	2021	0.00127769769	0.01849027806	-0.011965261210000001
1	Deaths	95	United Kingdom	3	Both	27	Age-standardized	495	Ischemic stroke	337	High temperature	2	Percent	2021	3.45434264673e-05	0.0005137613113469	-0.0003146134948642
1	Deaths	95	United Kingdom	3	Both	27	Age-standardized	495	Ischemic stroke	337	High temperature	3	Rate	2021	0.00052250157	0.007588507170000001	-0.00491157201
1	Deaths	62	Russian Federation	3	Both	22	All ages	495	Ischemic stroke	338	Low temperature	1	Number	2021	22769.789217048296	27585.03560197383	18060.61567626342
1	Deaths	62	Russian Federation	3	Both	22	All ages	495	Ischemic stroke	338	Low temperature	2	Percent	2021	0.0947228952232793	0.1119647201032949	0.0767634195628459
1	Deaths	62	Russian Federation	3	Both	22	All ages	495	Ischemic stroke	338	Low temperature	3	Rate	2021	15.719147944920001	19.04335835348	12.46816503593
1	Deaths	62	Russian Federation	3	Both	27	Age-standardized	495	Ischemic stroke	338	Low temperature	2	Percent	2021	0.0947258235510638	0.111940626211461	0.0767729756314641
1	Deaths	62	Russian Federation	3	Both	27	Age-standardized	495	Ischemic stroke	338	Low temperature	3	Rate	2021	9.38384764805	11.36829242972	7.445928716870001
1	Deaths	97	Argentina	3	Both	22	All ages	495	Ischemic stroke	337	High temperature	1	Number	2021	25.4341118197473	104.33872980112368	-28.9334277231222
1	Deaths	97	Argentina	3	Both	22	All ages	495	Ischemic stroke	337	High temperature	2	Percent	2021	0.0022400777294121	0.009311092463138	-0.0024743491390005
1	Deaths	97	Argentina	3	Both	22	All ages	495	Ischemic stroke	337	High temperature	3	Rate	2021	0.05591485543	0.2293803312	-0.06360782086
1	Deaths	97	Argentina	3	Both	27	Age-standardized	495	Ischemic stroke	337	High temperature	2	Percent	2021	0.0022400777294121	0.009311092463138	-0.0024743491390005
1	Deaths	97	Argentina	3	Both	27	Age-standardized	495	Ischemic stroke	337	High temperature	3	Rate	2021	0.04287860592	0.17597827511	-0.04874334080000001
1	Deaths	98	Chile	3	Both	22	All ages	495	Ischemic stroke	337	High temperature	1	Number	2021	0.0257837194592448	1.028301539995521	-0.8644257977977735
1	Deaths	98	Chile	3	Both	22	All ages	495	Ischemic stroke	337	High temperature	2	Percent	2021	4.437063556e-06	0.0001759462928035	-0.000140264646797
1	Deaths	98	Chile	3	Both	22	All ages	495	Ischemic stroke	337	High temperature	3	Rate	2021	0.00013716315	0.00547031544	-0.004598536130000001
1	Deaths	98	Chile	3	Both	27	Age-standardized	495	Ischemic stroke	337	High temperature	2	Percent	2021	4.437063556e-06	0.0001759462928035	-0.000140264646797
1	Deaths	98	Chile	3	Both	27	Age-standardized	495	Ischemic stroke	337	High temperature	3	Rate	2021	9.691087e-05	0.00386692832	-0.0032494739500000002
1	Deaths	63	Ukraine	3	Both	22	All ages	495	Ischemic stroke	338	Low temperature	1	Number	2021	6210.673953287984	8106.135946482043	4710.225133099051
1	Deaths	63	Ukraine	3	Both	22	All ages	495	Ischemic stroke	338	Low temperature	2	Percent	2021	0.0964430746513722	0.1111636518452044	0.0801064774965968
1	Deaths	63	Ukraine	3	Both	22	All ages	495	Ischemic stroke	338	Low temperature	3	Rate	2021	14.41733890877	18.81742787659	10.93422591352
1	Deaths	63	Ukraine	3	Both	27	Age-standardized	495	Ischemic stroke	338	Low temperature	2	Percent	2021	0.0964444004241672	0.1112020657657235	0.0800945904676878
1	Deaths	63	Ukraine	3	Both	27	Age-standardized	495	Ischemic stroke	338	Low temperature	3	Rate	2021	7.72579104246	10.0539731786	5.84637383121
1	Deaths	99	Uruguay	3	Both	22	All ages	495	Ischemic stroke	337	High temperature	1	Number	2021	1.518985838118647	8.851484910153223	-2.457685221353469
1	Deaths	99	Uruguay	3	Both	22	All ages	495	Ischemic stroke	337	High temperature	2	Percent	2021	0.0006597535110636	0.0037725977756871	-0.0010350302967633
1	Deaths	99	Uruguay	3	Both	22	All ages	495	Ischemic stroke	337	High temperature	3	Rate	2021	0.04460235145	0.25990830915	-0.07216561027
1	Deaths	99	Uruguay	3	Both	27	Age-standardized	495	Ischemic stroke	337	High temperature	2	Percent	2021	0.0006597535110636	0.0037725977756871	-0.0010350302967633
1	Deaths	99	Uruguay	3	Both	27	Age-standardized	495	Ischemic stroke	337	High temperature	3	Rate	2021	0.02166713755	0.12608103636999998	-0.03493238267
1	Deaths	72	New Zealand	3	Both	22	All ages	495	Ischemic stroke	337	High temperature	1	Number	2021	0.0105072012983313	0.3435810437324651	-0.3155076151416474
1	Deaths	72	New Zealand	3	Both	22	All ages	495	Ischemic stroke	337	High temperature	2	Percent	2021	6.0684633369e-06	0.000188875882789	-0.000169830050238
1	Deaths	72	New Zealand	3	Both	22	All ages	495	Ischemic stroke	337	High temperature	3	Rate	2021	0.00020325319	0.006646293530000001	-0.006103236079999999
1	Deaths	101	Canada	3	Both	22	All ages	495	Ischemic stroke	337	High temperature	1	Number	2021	-11.511107323241914	8.856843086308384	-38.09128017629333
1	Deaths	101	Canada	3	Both	22	All ages	495	Ischemic stroke	337	High temperature	2	Percent	2021	-0.0010646663104746	0.000837668597051	-0.0036031128025191
1	Deaths	101	Canada	3	Both	22	All ages	495	Ischemic stroke	337	High temperature	3	Rate	2021	-0.03072151308	0.02363765823	-0.10166022515999999
1	Deaths	101	Canada	3	Both	27	Age-standardized	495	Ischemic stroke	337	High temperature	2	Percent	2021	-0.0010646663104746	0.000837668597051	-0.0036031128025191
1	Deaths	101	Canada	3	Both	27	Age-standardized	495	Ischemic stroke	337	High temperature	3	Rate	2021	-0.013062871929999999	0.01003542356	-0.04326566638
1	Deaths	102	United States of America	3	Both	27	Age-standardized	495	Ischemic stroke	337	High temperature	2	Percent	2021	0.0049339559764327	0.0202083871134822	-0.0062063161503926
1	Deaths	102	United States of America	3	Both	27	Age-standardized	495	Ischemic stroke	337	High temperature	3	Rate	2021	0.08522612408000001	0.34625950017999996	-0.10585820088
1	Deaths	66	Brunei Darussalam	3	Both	22	All ages	495	Ischemic stroke	338	Low temperature	1	Number	2021	0.032485146233796	0.0755435301619537	-0.0010496512258907
1	Deaths	66	Brunei Darussalam	3	Both	22	All ages	495	Ischemic stroke	338	Low temperature	2	Percent	2021	0.0004712577783162	0.0010725806402161	-1.60350619925e-05
1	Deaths	66	Brunei Darussalam	3	Both	22	All ages	495	Ischemic stroke	338	Low temperature	3	Rate	2021	0.00720074748	0.0167451881	-0.0002326686
1	Deaths	66	Brunei Darussalam	3	Both	27	Age-standardized	495	Ischemic stroke	338	Low temperature	2	Percent	2021	0.0004712577783162	0.0010725806402161	-1.60350619925e-05
1	Deaths	66	Brunei Darussalam	3	Both	27	Age-standardized	495	Ischemic stroke	338	Low temperature	3	Rate	2021	0.01813039792	0.04283637726	-0.00059273046
1	Deaths	105	Antigua and Barbuda	3	Both	22	All ages	495	Ischemic stroke	337	High temperature	1	Number	2021	0.121470045622896	0.1825096474800399	0.0720492464637901
1	Deaths	105	Antigua and Barbuda	3	Both	22	All ages	495	Ischemic stroke	337	High temperature	2	Percent	2021	0.0038106544232779	0.0056092667677241	0.0023658703053693
1	Deaths	105	Antigua and Barbuda	3	Both	22	All ages	495	Ischemic stroke	337	High temperature	3	Rate	2021	0.13587912106	0.20415939056	0.08059590521
1	Deaths	105	Antigua and Barbuda	3	Both	27	Age-standardized	495	Ischemic stroke	337	High temperature	2	Percent	2021	0.0038106544232779	0.0056092667677241	0.0023658703053693
1	Deaths	105	Antigua and Barbuda	3	Both	27	Age-standardized	495	Ischemic stroke	337	High temperature	3	Rate	2021	0.14244069893	0.21332410486999998	0.08496314886999999
1	Deaths	106	Bahamas	3	Both	22	All ages	495	Ischemic stroke	337	High temperature	1	Number	2021	0.7107038928639807	2.0206993264202544	-0.1828463130836415
1	Deaths	106	Bahamas	3	Both	22	All ages	495	Ischemic stroke	337	High temperature	2	Percent	2021	0.0076206372782285	0.0201426701956818	-0.0018271153733839
1	Deaths	106	Bahamas	3	Both	22	All ages	495	Ischemic stroke	337	High temperature	3	Rate	2021	0.1831872926	0.52084481664	-0.04712950273
1	Deaths	106	Bahamas	3	Both	27	Age-standardized	495	Ischemic stroke	337	High temperature	2	Percent	2021	0.0076206372782285	0.0201426701956818	-0.0018271153733839
1	Deaths	106	Bahamas	3	Both	27	Age-standardized	495	Ischemic stroke	337	High temperature	3	Rate	2021	0.22013075035	0.62411755393	-0.05607996733
1	Deaths	67	Japan	3	Both	22	All ages	495	Ischemic stroke	338	Low temperature	1	Number	2021	7532.686659502482	8851.1710280187	5712.717718662695
1	Deaths	67	Japan	3	Both	22	All ages	495	Ischemic stroke	338	Low temperature	2	Percent	2021	0.0847152253761036	0.0918652247450274	0.0776912382239041
1	Deaths	67	Japan	3	Both	22	All ages	495	Ischemic stroke	338	Low temperature	3	Rate	2021	5.89885394707	6.9313602855	4.47363457243
1	Deaths	67	Japan	3	Both	27	Age-standardized	495	Ischemic stroke	338	Low temperature	2	Percent	2021	0.0846809813179781	0.091819667937072	0.0775752137147686
1	Deaths	67	Japan	3	Both	27	Age-standardized	495	Ischemic stroke	338	Low temperature	3	Rate	2021	1.2007160909099999	1.38735498185	0.9542985711399999
1	Deaths	107	Barbados	3	Both	22	All ages	495	Ischemic stroke	337	High temperature	1	Number	2021	0.9529896018854888	1.519073239289793	0.5404609958093218
1	Deaths	107	Barbados	3	Both	22	All ages	495	Ischemic stroke	337	High temperature	2	Percent	2021	0.0041318308305522	0.0061967219919989	0.0024575294567785
1	Deaths	107	Barbados	3	Both	22	All ages	495	Ischemic stroke	337	High temperature	3	Rate	2021	0.31869918920999996	0.50800912072	0.18074119678
1	Deaths	107	Barbados	3	Both	27	Age-standardized	495	Ischemic stroke	337	High temperature	2	Percent	2021	0.0041318308305522	0.0061967219919989	0.0024575294567785
1	Deaths	107	Barbados	3	Both	27	Age-standardized	495	Ischemic stroke	337	High temperature	3	Rate	2021	0.18345930229	0.29209492129000003	0.10418943635000001
1	Deaths	108	Belize	3	Both	22	All ages	495	Ischemic stroke	337	High temperature	1	Number	2021	0.6784117181339046	1.0809814174806611	0.4461625369035009
1	Deaths	108	Belize	3	Both	22	All ages	495	Ischemic stroke	337	High temperature	2	Percent	2021	0.0107355054937912	0.0167169457010629	0.0071818511694286
1	Deaths	108	Belize	3	Both	22	All ages	495	Ischemic stroke	337	High temperature	3	Rate	2021	0.15811039676	0.25193314951	0.10398248415
1	Deaths	108	Belize	3	Both	27	Age-standardized	495	Ischemic stroke	337	High temperature	2	Percent	2021	0.0107355054937912	0.0167169457010629	0.0071818511694286
1	Deaths	108	Belize	3	Both	27	Age-standardized	495	Ischemic stroke	337	High temperature	3	Rate	2021	0.28086087384	0.44716209009	0.18427573439
1	Deaths	86	Italy	3	Both	22	All ages	495	Ischemic stroke	337	High temperature	1	Number	2021	47.03782677964755	313.81707669902033	-131.27130347779752
1	Deaths	86	Italy	3	Both	22	All ages	495	Ischemic stroke	337	High temperature	2	Percent	2021	0.0011337913912682	0.0074362765543804	-0.0033294897886033
1	Deaths	86	Italy	3	Both	22	All ages	495	Ischemic stroke	337	High temperature	3	Rate	2021	0.07864351205	0.52467723835	-0.2194751978
1	Deaths	109	Cuba	3	Both	22	All ages	495	Ischemic stroke	337	High temperature	1	Number	2021	47.37051793390407	88.11452241699169	16.196747383510836
1	Deaths	109	Cuba	3	Both	22	All ages	495	Ischemic stroke	337	High temperature	2	Percent	2021	0.0064477290409103	0.012240872854552	0.0022617716310558
1	Deaths	109	Cuba	3	Both	22	All ages	495	Ischemic stroke	337	High temperature	3	Rate	2021	0.42034158553	0.7818829026199999	0.14372159673
1	Deaths	109	Cuba	3	Both	27	Age-standardized	495	Ischemic stroke	337	High temperature	2	Percent	2021	0.0064477290409103	0.012240872854552	0.0022617716310558
1	Deaths	109	Cuba	3	Both	27	Age-standardized	495	Ischemic stroke	337	High temperature	3	Rate	2021	0.22096072098	0.41031931719000003	0.07548683529
1	Deaths	68	Republic of Korea	3	Both	22	All ages	495	Ischemic stroke	338	Low temperature	1	Number	2021	1923.960875322624	2393.359120277232	1516.0535557762682
1	Deaths	68	Republic of Korea	3	Both	22	All ages	495	Ischemic stroke	338	Low temperature	2	Percent	2021	0.0828214042945436	0.0960753704543163	0.0741548160699702
1	Deaths	68	Republic of Korea	3	Both	22	All ages	495	Ischemic stroke	338	Low temperature	3	Rate	2021	3.73074068644	4.6409479328800005	2.93977011482
1	Deaths	68	Republic of Korea	3	Both	27	Age-standardized	495	Ischemic stroke	338	Low temperature	2	Percent	2021	0.0828214042945436	0.0960753704543163	0.0741548160699702
1	Deaths	68	Republic of Korea	3	Both	27	Age-standardized	495	Ischemic stroke	338	Low temperature	3	Rate	2021	2.1266414548499997	2.65170428236	1.67001942644
1	Deaths	110	Dominica	3	Both	22	All ages	495	Ischemic stroke	337	High temperature	1	Number	2021	0.103881690453659	0.172766784898209	0.053089414930345
1	Deaths	110	Dominica	3	Both	22	All ages	495	Ischemic stroke	337	High temperature	2	Percent	2021	0.0026264667721622	0.0041393440482099	0.0013962492393232
1	Deaths	110	Dominica	3	Both	22	All ages	495	Ischemic stroke	337	High temperature	3	Rate	2021	0.15486966333000002	0.25756544484	0.07914715077000001
1	Deaths	110	Dominica	3	Both	27	Age-standardized	495	Ischemic stroke	337	High temperature	2	Percent	2021	0.0026264667721622	0.0041393440482099	0.0013962492393232
1	Deaths	110	Dominica	3	Both	27	Age-standardized	495	Ischemic stroke	337	High temperature	3	Rate	2021	0.14200073090999998	0.23538178167999999	0.0728545219
1	Deaths	69	Singapore	3	Both	22	All ages	495	Ischemic stroke	338	Low temperature	1	Number	2021	-0.3844664960443316	0.2167566533307688	-1.0607277856113306
1	Deaths	69	Singapore	3	Both	22	All ages	495	Ischemic stroke	338	Low temperature	2	Percent	2021	-0.0006788606991149	0.0003725677442263	-0.0018269639787576
1	Deaths	69	Singapore	3	Both	22	All ages	495	Ischemic stroke	338	Low temperature	3	Rate	2021	-0.00671289185	0.0037846314000000002	-0.01852060188
1	Deaths	69	Singapore	3	Both	27	Age-standardized	495	Ischemic stroke	338	Low temperature	2	Percent	2021	-0.0006788606991149	0.0003725677442263	-0.0018269639787576
1	Deaths	69	Singapore	3	Both	27	Age-standardized	495	Ischemic stroke	338	Low temperature	3	Rate	2021	-0.00473256875	0.0026719133399999997	-0.01302995904
1	Deaths	111	Dominican Republic	3	Both	22	All ages	495	Ischemic stroke	337	High temperature	1	Number	2021	6.692953851155264	13.26135124389646	2.428243139588524
1	Deaths	111	Dominican Republic	3	Both	22	All ages	495	Ischemic stroke	337	High temperature	2	Percent	2021	0.0020507293294757	0.0039083327180494	0.0007707889443577
1	Deaths	111	Dominican Republic	3	Both	22	All ages	495	Ischemic stroke	337	High temperature	3	Rate	2021	0.06077376635	0.12041652757	0.02204908094
1	Deaths	111	Dominican Republic	3	Both	27	Age-standardized	495	Ischemic stroke	337	High temperature	2	Percent	2021	0.0020507293294757	0.0039083327180494	0.0007707889443577
1	Deaths	111	Dominican Republic	3	Both	27	Age-standardized	495	Ischemic stroke	337	High temperature	3	Rate	2021	0.07059599374	0.1396185855	0.02565477527
1	Deaths	90	Norway	3	Both	22	All ages	495	Ischemic stroke	337	High temperature	1	Number	2021	-0.1413916156993547	-0.0051714694684931	-0.5249812930363914
1	Deaths	90	Norway	3	Both	22	All ages	495	Ischemic stroke	337	High temperature	2	Percent	2021	-7.62327810071e-05	-2.7163819244e-06	-0.0002797466532339
1	Deaths	90	Norway	3	Both	22	All ages	495	Ischemic stroke	337	High temperature	3	Rate	2021	-0.0026096305700000003	-9.544855000000001e-05	-0.00968945169
1	Deaths	72	New Zealand	3	Both	22	All ages	495	Ischemic stroke	338	Low temperature	1	Number	2021	153.64721375896457	194.0568290532933	120.41368707922756
1	Deaths	72	New Zealand	3	Both	22	All ages	495	Ischemic stroke	338	Low temperature	2	Percent	2021	0.0838504105074954	0.0998016548680375	0.0714417287077148
1	Deaths	72	New Zealand	3	Both	22	All ages	495	Ischemic stroke	338	Low temperature	3	Rate	2021	2.97217934917	3.75387021845	2.3293040292600002
1	Deaths	72	New Zealand	3	Both	27	Age-standardized	495	Ischemic stroke	338	Low temperature	2	Percent	2021	0.0838427366312713	0.09976765686336	0.0714422866147183
1	Deaths	72	New Zealand	3	Both	27	Age-standardized	495	Ischemic stroke	338	Low temperature	3	Rate	2021	1.58274677653	1.9980358066400001	1.24362037877
1	Deaths	112	Grenada	3	Both	22	All ages	495	Ischemic stroke	337	High temperature	1	Number	2021	0.2061257975763543	0.3127392665279455	0.12326558350934
1	Deaths	112	Grenada	3	Both	22	All ages	495	Ischemic stroke	337	High temperature	2	Percent	2021	0.0045894861295605	0.0067625756211823	0.0028263881481299
1	Deaths	112	Grenada	3	Both	22	All ages	495	Ischemic stroke	337	High temperature	3	Rate	2021	0.20085045433	0.30473538251	0.12011086793999999
1	Deaths	112	Grenada	3	Both	27	Age-standardized	495	Ischemic stroke	337	High temperature	2	Percent	2021	0.0045894861295605	0.0067625756211823	0.0028263881481299
1	Deaths	112	Grenada	3	Both	27	Age-standardized	495	Ischemic stroke	337	High temperature	3	Rate	2021	0.23937598683	0.36222058977	0.14268518994
1	Deaths	71	Australia	3	Both	22	All ages	495	Ischemic stroke	338	Low temperature	1	Number	2021	490.3601864745539	597.4067725464163	387.4339496783973
1	Deaths	71	Australia	3	Both	22	All ages	495	Ischemic stroke	338	Low temperature	2	Percent	2021	0.0647695819031406	0.0757177771285281	0.0564308816435293
1	Deaths	71	Australia	3	Both	22	All ages	495	Ischemic stroke	338	Low temperature	3	Rate	2021	1.90121435049	2.31625315507	1.5021508787
1	Deaths	71	Australia	3	Both	27	Age-standardized	495	Ischemic stroke	338	Low temperature	2	Percent	2021	0.0647695819031406	0.0757177771285281	0.0564308816435293
1	Deaths	71	Australia	3	Both	27	Age-standardized	495	Ischemic stroke	338	Low temperature	3	Rate	2021	0.8602142336999999	1.04836829268	0.67985286832
1	Deaths	113	Guyana	3	Both	22	All ages	495	Ischemic stroke	337	High temperature	1	Number	2021	1.1335671342129523	2.279512420842113	0.1413978695407946
1	Deaths	113	Guyana	3	Both	22	All ages	495	Ischemic stroke	337	High temperature	2	Percent	2021	0.0032990019416276	0.0064880834322383	0.0004136801863751
1	Deaths	113	Guyana	3	Both	22	All ages	495	Ischemic stroke	337	High temperature	3	Rate	2021	0.14822910128	0.29807681195	0.01848966726
1	Deaths	113	Guyana	3	Both	27	Age-standardized	495	Ischemic stroke	337	High temperature	2	Percent	2021	0.0032990019416276	0.0064880834322383	0.0004136801863751
1	Deaths	113	Guyana	3	Both	27	Age-standardized	495	Ischemic stroke	337	High temperature	3	Rate	2021	0.23553672606	0.47246121406999997	0.02957648284
1	Deaths	93	Sweden	3	Both	22	All ages	495	Ischemic stroke	337	High temperature	1	Number	2021	-1.0214348210321982	0.0025905699093922	-3.498186206142427
1	Deaths	93	Sweden	3	Both	22	All ages	495	Ischemic stroke	337	High temperature	2	Percent	2021	-0.000220860416401	6.19423712e-07	-0.0007354292841878
1	Deaths	93	Sweden	3	Both	22	All ages	495	Ischemic stroke	337	High temperature	3	Rate	2021	-0.00984656595	2.497293e-05	-0.033722289940000004
1	Deaths	114	Haiti	3	Both	22	All ages	495	Ischemic stroke	337	High temperature	1	Number	2021	15.416659074999943	23.38055847543472	10.013130888906495
1	Deaths	114	Haiti	3	Both	22	All ages	495	Ischemic stroke	337	High temperature	2	Percent	2021	0.0038790010093864	0.005056117274518	0.0028328167267548
1	Deaths	114	Haiti	3	Both	22	All ages	495	Ischemic stroke	337	High temperature	3	Rate	2021	0.11984316886	0.18175145496	0.07783822228
1	Deaths	114	Haiti	3	Both	27	Age-standardized	495	Ischemic stroke	337	High temperature	2	Percent	2021	0.0038790010093864	0.005056117274518	0.0028328167267548
1	Deaths	114	Haiti	3	Both	27	Age-standardized	495	Ischemic stroke	337	High temperature	3	Rate	2021	0.33198658742	0.49386359975	0.22011856894
1	Deaths	115	Jamaica	3	Both	22	All ages	495	Ischemic stroke	337	High temperature	1	Number	2021	7.850270443926182	16.56377468746538	2.1648206103626206
1	Deaths	115	Jamaica	3	Both	22	All ages	495	Ischemic stroke	337	High temperature	2	Percent	2021	0.0048325108898063	0.0098388430037466	0.0013531506307824
1	Deaths	115	Jamaica	3	Both	22	All ages	495	Ischemic stroke	337	High temperature	3	Rate	2021	0.28037745573	0.5915858615699999	0.07731795982999999
1	Deaths	115	Jamaica	3	Both	27	Age-standardized	495	Ischemic stroke	337	High temperature	2	Percent	2021	0.0048325108898063	0.0098388430037466	0.0013531506307824
1	Deaths	115	Jamaica	3	Both	27	Age-standardized	495	Ischemic stroke	337	High temperature	3	Rate	2021	0.22938945671	0.485878784	0.06333248591
1	Deaths	74	Andorra	3	Both	22	All ages	495	Ischemic stroke	338	Low temperature	1	Number	2021	2.8779814147533784	3.8027107023247977	2.019580789134575
1	Deaths	74	Andorra	3	Both	22	All ages	495	Ischemic stroke	338	Low temperature	2	Percent	2021	0.1126647924378519	0.1227865029554585	0.1012979415899886
1	Deaths	74	Andorra	3	Both	22	All ages	495	Ischemic stroke	338	Low temperature	3	Rate	2021	3.36238968667	4.442765051	2.35950711216
1	Deaths	74	Andorra	3	Both	27	Age-standardized	495	Ischemic stroke	338	Low temperature	2	Percent	2021	0.1126647924378519	0.1227865029554585	0.1012979415899886
1	Deaths	74	Andorra	3	Both	27	Age-standardized	495	Ischemic stroke	338	Low temperature	3	Rate	2021	1.5540384185800002	2.0743044516699998	1.09756615737
1	Deaths	75	Austria	3	Both	22	All ages	495	Ischemic stroke	338	Low temperature	1	Number	2021	313.93585868505033	377.31916071672106	255.800989174282
1	Deaths	75	Austria	3	Both	22	All ages	495	Ischemic stroke	338	Low temperature	2	Percent	2021	0.0985548306600352	0.1112071115276139	0.0887920574197549
1	Deaths	75	Austria	3	Both	22	All ages	495	Ischemic stroke	338	Low temperature	3	Rate	2021	3.4950453238300003	4.2006911022399995	2.84783030135
1	Deaths	75	Austria	3	Both	27	Age-standardized	495	Ischemic stroke	338	Low temperature	2	Percent	2021	0.0985548306600353	0.1112071115276139	0.0887920574197549
1	Deaths	75	Austria	3	Both	27	Age-standardized	495	Ischemic stroke	338	Low temperature	3	Rate	2021	1.3026679421499998	1.5590779245	1.07295012423
1	Deaths	116	Saint Lucia	3	Both	22	All ages	495	Ischemic stroke	337	High temperature	1	Number	2021	0.5455361254047688	0.9293902408102904	0.3148224792492304
1	Deaths	116	Saint Lucia	3	Both	22	All ages	495	Ischemic stroke	337	High temperature	2	Percent	2021	0.0046014674714399	0.0078705419334336	0.0027989763671813
1	Deaths	116	Saint Lucia	3	Both	22	All ages	495	Ischemic stroke	337	High temperature	3	Rate	2021	0.30732283206	0.52356356911	0.17735239045
1	Deaths	116	Saint Lucia	3	Both	27	Age-standardized	495	Ischemic stroke	337	High temperature	2	Percent	2021	0.0046014674714399	0.0078705419334336	0.0027989763671813
1	Deaths	116	Saint Lucia	3	Both	27	Age-standardized	495	Ischemic stroke	337	High temperature	3	Rate	2021	0.24394113024	0.4159593137	0.14059298923
1	Deaths	76	Belgium	3	Both	22	All ages	495	Ischemic stroke	338	Low temperature	1	Number	2021	427.4900774790787	563.8432503458447	334.4560303888884
1	Deaths	76	Belgium	3	Both	22	All ages	495	Ischemic stroke	338	Low temperature	2	Percent	2021	0.089494634267362	0.1140890907803277	0.0789898709591207
1	Deaths	76	Belgium	3	Both	22	All ages	495	Ischemic stroke	338	Low temperature	3	Rate	2021	3.72726439271	4.91612081965	2.9161052353500003
1	Deaths	76	Belgium	3	Both	27	Age-standardized	495	Ischemic stroke	338	Low temperature	2	Percent	2021	0.089494634267362	0.1140890907803277	0.0789898709591207
1	Deaths	76	Belgium	3	Both	27	Age-standardized	495	Ischemic stroke	338	Low temperature	3	Rate	2021	1.3424170741199999	1.7593681835700001	1.07097663678
1	Deaths	77	Cyprus	3	Both	22	All ages	495	Ischemic stroke	338	Low temperature	1	Number	2021	26.555963519247733	35.179302744925465	18.4614073739125
1	Deaths	77	Cyprus	3	Both	22	All ages	495	Ischemic stroke	338	Low temperature	2	Percent	2021	0.0518472833710209	0.0649087446719537	0.0387397797607863
1	Deaths	77	Cyprus	3	Both	22	All ages	495	Ischemic stroke	338	Low temperature	3	Rate	2021	1.95584283237	2.59095050614	1.35967995518
1	Deaths	77	Cyprus	3	Both	27	Age-standardized	495	Ischemic stroke	338	Low temperature	2	Percent	2021	0.0518472833710209	0.0649087446719537	0.0387397797607863
1	Deaths	77	Cyprus	3	Both	27	Age-standardized	495	Ischemic stroke	338	Low temperature	3	Rate	2021	1.7428907739900001	2.29846372565	1.22764368074
1	Deaths	78	Denmark	3	Both	22	All ages	495	Ischemic stroke	338	Low temperature	1	Number	2021	272.8847833232461	365.33022924504667	218.41427656773735
1	Deaths	78	Denmark	3	Both	22	All ages	495	Ischemic stroke	338	Low temperature	2	Percent	2021	0.1014048015637856	0.1331870539558275	0.0912242979414091
1	Deaths	78	Denmark	3	Both	22	All ages	495	Ischemic stroke	338	Low temperature	3	Rate	2021	4.663275501889999	6.24305792134	3.7324395035099998
1	Deaths	78	Denmark	3	Both	27	Age-standardized	495	Ischemic stroke	338	Low temperature	2	Percent	2021	0.1014048015637856	0.1331870539558275	0.0912242979414091
1	Deaths	78	Denmark	3	Both	27	Age-standardized	495	Ischemic stroke	338	Low temperature	3	Rate	2021	1.9003482512199998	2.54142440647	1.52554365738
1	Deaths	117	Saint Vincent and the Grenadines	3	Both	22	All ages	495	Ischemic stroke	337	High temperature	1	Number	2021	0.2777256350608204	0.4263084422718354	0.1692201186270988
1	Deaths	117	Saint Vincent and the Grenadines	3	Both	22	All ages	495	Ischemic stroke	337	High temperature	2	Percent	2021	0.004598241532803	0.0067625756211823	0.0028263881481299
1	Deaths	117	Saint Vincent and the Grenadines	3	Both	22	All ages	495	Ischemic stroke	337	High temperature	3	Rate	2021	0.24345824482	0.37370804854	0.14834076466
1	Deaths	117	Saint Vincent and the Grenadines	3	Both	27	Age-standardized	495	Ischemic stroke	337	High temperature	2	Percent	2021	0.004598241532803	0.0067625756211823	0.0028263881481299
1	Deaths	117	Saint Vincent and the Grenadines	3	Both	27	Age-standardized	495	Ischemic stroke	337	High temperature	3	Rate	2021	0.22769676699	0.34791674442	0.13929991024000002
1	Deaths	79	Finland	3	Both	22	All ages	495	Ischemic stroke	338	Low temperature	1	Number	2021	333.2929717486389	395.94897563441634	255.25874110999143
1	Deaths	79	Finland	3	Both	22	All ages	495	Ischemic stroke	338	Low temperature	2	Percent	2021	0.103173598377723	0.1155718939102514	0.0825815371325716
1	Deaths	79	Finland	3	Both	22	All ages	495	Ischemic stroke	338	Low temperature	3	Rate	2021	6.020546705429999	7.15235394334	4.61094983419
1	Deaths	79	Finland	3	Both	27	Age-standardized	495	Ischemic stroke	338	Low temperature	2	Percent	2021	0.103173598377723	0.1155718939102514	0.0825815371325717
1	Deaths	79	Finland	3	Both	27	Age-standardized	495	Ischemic stroke	338	Low temperature	3	Rate	2021	1.95728425901	2.31838698784	1.50974659218
1	Deaths	80	France	3	Both	22	All ages	495	Ischemic stroke	338	Low temperature	1	Number	2021	2556.939369290328	3261.321633688457	2043.6902983762416
1	Deaths	80	France	3	Both	22	All ages	495	Ischemic stroke	338	Low temperature	2	Percent	2021	0.0896506987729029	0.1076449215235261	0.079979949947573
1	Deaths	80	France	3	Both	22	All ages	495	Ischemic stroke	338	Low temperature	3	Rate	2021	3.85139948283	4.912377901559999	3.0783161512399997
1	Deaths	80	France	3	Both	27	Age-standardized	495	Ischemic stroke	338	Low temperature	2	Percent	2021	0.0896506987729029	0.1076449215235261	0.079979949947573
1	Deaths	80	France	3	Both	27	Age-standardized	495	Ischemic stroke	338	Low temperature	3	Rate	2021	1.1910575006200002	1.5116007139099998	0.96298708088
1	Deaths	118	Suriname	3	Both	22	All ages	495	Ischemic stroke	337	High temperature	1	Number	2021	0.9728622659855772	1.8397520729059988	0.5084482029434533
1	Deaths	118	Suriname	3	Both	22	All ages	495	Ischemic stroke	337	High temperature	2	Percent	2021	0.0040781575227535	0.0079218788824686	0.0024197865569723
1	Deaths	118	Suriname	3	Both	22	All ages	495	Ischemic stroke	337	High temperature	3	Rate	2021	0.16795288849	0.31761091529	0.08777742474
1	Deaths	118	Suriname	3	Both	27	Age-standardized	495	Ischemic stroke	337	High temperature	2	Percent	2021	0.0040781575227535	0.0079218788824686	0.0024197865569723
1	Deaths	118	Suriname	3	Both	27	Age-standardized	495	Ischemic stroke	337	High temperature	3	Rate	2021	0.1712387903	0.32470572975	0.08952798363
1	Deaths	81	Germany	3	Both	22	All ages	495	Ischemic stroke	338	Low temperature	1	Number	2021	4138.939783253313	5474.319035698111	3251.6680995359443
1	Deaths	81	Germany	3	Both	22	All ages	495	Ischemic stroke	338	Low temperature	2	Percent	2021	0.0941480834956198	0.1176511030089569	0.0839750972116399
1	Deaths	81	Germany	3	Both	22	All ages	495	Ischemic stroke	338	Low temperature	3	Rate	2021	4.84813191195	6.41232349419	3.80882948436
1	Deaths	81	Germany	3	Both	27	Age-standardized	495	Ischemic stroke	338	Low temperature	2	Percent	2021	0.0941480834956198	0.1176511030089569	0.0839750972116399
1	Deaths	81	Germany	3	Both	27	Age-standardized	495	Ischemic stroke	338	Low temperature	3	Rate	2021	1.6296502114600002	2.1475477348900003	1.30142529029
1	Deaths	82	Greece	3	Both	22	All ages	495	Ischemic stroke	338	Low temperature	1	Number	2021	868.5857520961548	981.6625737397472	712.8953697948448
1	Deaths	82	Greece	3	Both	22	All ages	495	Ischemic stroke	338	Low temperature	2	Percent	2021	0.0795861406594356	0.0861923392475328	0.072985204330234
1	Deaths	82	Greece	3	Both	22	All ages	495	Ischemic stroke	338	Low temperature	3	Rate	2021	8.53654455083	9.647874460739999	7.00640445649
1	Deaths	82	Greece	3	Both	27	Age-standardized	495	Ischemic stroke	338	Low temperature	2	Percent	2021	0.0795861406594356	0.0861923392475328	0.072985204330234
1	Deaths	82	Greece	3	Both	27	Age-standardized	495	Ischemic stroke	338	Low temperature	3	Rate	2021	2.35389343875	2.65245826806	1.9538770506699998
1	Deaths	83	Iceland	3	Both	22	All ages	495	Ischemic stroke	338	Low temperature	1	Number	2021	12.356641825058205	14.463733077758356	9.718652069487856
1	Deaths	83	Iceland	3	Both	22	All ages	495	Ischemic stroke	338	Low temperature	2	Percent	2021	0.1245213925278967	0.1347752088946265	0.1102691801588808
1	Deaths	83	Iceland	3	Both	22	All ages	495	Ischemic stroke	338	Low temperature	3	Rate	2021	3.52658038941	4.1279433483400005	2.77369922063
1	Deaths	83	Iceland	3	Both	27	Age-standardized	495	Ischemic stroke	338	Low temperature	2	Percent	2021	0.1245213925278967	0.1347752088946265	0.1102691801588808
1	Deaths	83	Iceland	3	Both	27	Age-standardized	495	Ischemic stroke	338	Low temperature	3	Rate	2021	1.66317844839	1.9449233645500001	1.3260467405999998
1	Deaths	119	Trinidad and Tobago	3	Both	22	All ages	495	Ischemic stroke	337	High temperature	1	Number	2021	2.077769831321921	4.247145373607373	0.7650974808166975
1	Deaths	119	Trinidad and Tobago	3	Both	22	All ages	495	Ischemic stroke	337	High temperature	2	Percent	2021	0.0026902108334607	0.0055403882286344	0.0008924685327235
1	Deaths	119	Trinidad and Tobago	3	Both	22	All ages	495	Ischemic stroke	337	High temperature	3	Rate	2021	0.14914340841	0.3048623228	0.05491909850999999
1	Deaths	119	Trinidad and Tobago	3	Both	27	Age-standardized	495	Ischemic stroke	337	High temperature	2	Percent	2021	0.0026902108334607	0.0055403882286344	0.0008924685327235
1	Deaths	119	Trinidad and Tobago	3	Both	27	Age-standardized	495	Ischemic stroke	337	High temperature	3	Rate	2021	0.11509188414	0.23526551127999998	0.04233995077
1	Deaths	121	Bolivia (Plurinational State of)	3	Both	27	Age-standardized	495	Ischemic stroke	337	High temperature	2	Percent	2021	0.0027950876331204	0.0084549307510676	-0.0014171797780069
1	Deaths	121	Bolivia (Plurinational State of)	3	Both	27	Age-standardized	495	Ischemic stroke	337	High temperature	3	Rate	2021	0.0856098413	0.26719587738	-0.04191301429
1	Deaths	122	Ecuador	3	Both	22	All ages	495	Ischemic stroke	337	High temperature	1	Number	2021	0.8269495736681225	2.3951067063001856	0.1124441821643226
1	Deaths	122	Ecuador	3	Both	22	All ages	495	Ischemic stroke	337	High temperature	2	Percent	2021	0.0002970953128827	0.000774665356368	4.07608967433e-05
1	Deaths	122	Ecuador	3	Both	22	All ages	495	Ischemic stroke	337	High temperature	3	Rate	2021	0.00457753535	0.0132579857	0.0006224287899999999
1	Deaths	122	Ecuador	3	Both	27	Age-standardized	495	Ischemic stroke	337	High temperature	2	Percent	2021	0.0002970953128827	0.000774665356368	4.07608967433e-05
1	Deaths	122	Ecuador	3	Both	27	Age-standardized	495	Ischemic stroke	337	High temperature	3	Rate	2021	0.00573807936	0.01658769086	0.0007771779399999999
1	Deaths	123	Peru	3	Both	22	All ages	495	Ischemic stroke	337	High temperature	1	Number	2021	2.4943787353263	6.512405801087825	0.0438755672058569
1	Deaths	123	Peru	3	Both	22	All ages	495	Ischemic stroke	337	High temperature	2	Percent	2021	0.0005138788569615	0.0012149744305651	1.01782647458e-05
1	Deaths	123	Peru	3	Both	22	All ages	495	Ischemic stroke	337	High temperature	3	Rate	2021	0.006877102270000001	0.01795496412	0.00012096670000000002
1	Deaths	123	Peru	3	Both	27	Age-standardized	495	Ischemic stroke	337	High temperature	2	Percent	2021	0.0005138788569615	0.0012149744305651	1.01782647458e-05
1	Deaths	123	Peru	3	Both	27	Age-standardized	495	Ischemic stroke	337	High temperature	3	Rate	2021	0.0075315355	0.01968773962	0.00013218525
1	Deaths	84	Ireland	3	Both	22	All ages	495	Ischemic stroke	338	Low temperature	1	Number	2021	110.94484746706684	156.68383628100588	82.04260049575538
1	Deaths	84	Ireland	3	Both	22	All ages	495	Ischemic stroke	338	Low temperature	2	Percent	2021	0.0874607220086827	0.1219575175142743	0.0715675494002642
1	Deaths	84	Ireland	3	Both	22	All ages	495	Ischemic stroke	338	Low temperature	3	Rate	2021	2.24522250931	3.17085546643	1.66031949713
1	Deaths	84	Ireland	3	Both	27	Age-standardized	495	Ischemic stroke	338	Low temperature	2	Percent	2021	0.0874607220086827	0.1219575175142743	0.0715675494002642
1	Deaths	84	Ireland	3	Both	27	Age-standardized	495	Ischemic stroke	338	Low temperature	3	Rate	2021	1.26113743313	1.7802188969500001	0.9320454210000001
1	Deaths	125	Colombia	3	Both	22	All ages	495	Ischemic stroke	337	High temperature	1	Number	2021	29.44836622254793	35.435293345729505	23.62049532574666
1	Deaths	125	Colombia	3	Both	22	All ages	495	Ischemic stroke	337	High temperature	2	Percent	2021	0.0036000970568146	0.0039278805867302	0.0033108824731038
1	Deaths	125	Colombia	3	Both	22	All ages	495	Ischemic stroke	337	High temperature	3	Rate	2021	0.0600246855	0.07222785545	0.04814572029
1	Deaths	125	Colombia	3	Both	27	Age-standardized	495	Ischemic stroke	337	High temperature	2	Percent	2021	0.0036000970568146	0.0039278805867302	0.0033108824731038
1	Deaths	125	Colombia	3	Both	27	Age-standardized	495	Ischemic stroke	337	High temperature	3	Rate	2021	0.0523323344	0.06274790924	0.04231813675
1	Deaths	102	United States of America	3	Both	22	All ages	495	Ischemic stroke	337	High temperature	1	Number	2021	564.5986998539812	2305.893287436777	-705.9217241123649
1	Deaths	102	United States of America	3	Both	22	All ages	495	Ischemic stroke	337	High temperature	2	Percent	2021	0.0049047204846274	0.0201300926437393	-0.0062107148086127
1	Deaths	102	United States of America	3	Both	22	All ages	495	Ischemic stroke	337	High temperature	3	Rate	2021	0.16973090691	0.6932027279299999	-0.21221574628999998
1	Deaths	126	Costa Rica	3	Both	22	All ages	495	Ischemic stroke	337	High temperature	1	Number	2021	0.3708382733728931	0.5310359867922017	0.2284322357673155
1	Deaths	126	Costa Rica	3	Both	22	All ages	495	Ischemic stroke	337	High temperature	2	Percent	2021	0.0004103833301643	0.0005766193241591	0.0002637386736879
1	Deaths	126	Costa Rica	3	Both	22	All ages	495	Ischemic stroke	337	High temperature	3	Rate	2021	0.00781058165	0.01118465981	0.00481123108
1	Deaths	126	Costa Rica	3	Both	27	Age-standardized	495	Ischemic stroke	337	High temperature	2	Percent	2021	0.0004103833301643	0.0005766193241591	0.0002637386736879
1	Deaths	126	Costa Rica	3	Both	27	Age-standardized	495	Ischemic stroke	337	High temperature	3	Rate	2021	0.00656841429	0.009387871360000001	0.00406420417
1	Deaths	85	Israel	3	Both	22	All ages	495	Ischemic stroke	338	Low temperature	1	Number	2021	55.47691738215244	72.17784241991532	35.24249226487831
1	Deaths	85	Israel	3	Both	22	All ages	495	Ischemic stroke	338	Low temperature	2	Percent	2021	0.034847429571869	0.0435319210901031	0.0235469293628035
1	Deaths	85	Israel	3	Both	22	All ages	495	Ischemic stroke	338	Low temperature	3	Rate	2021	0.57824981014	0.7523277363900001	0.36734132722
1	Deaths	85	Israel	3	Both	27	Age-standardized	495	Ischemic stroke	338	Low temperature	2	Percent	2021	0.034847429571869	0.0435319210901031	0.0235469293628035
1	Deaths	85	Israel	3	Both	27	Age-standardized	495	Ischemic stroke	338	Low temperature	3	Rate	2021	0.37736564444	0.49067224862000003	0.24027547050999998
1	Deaths	86	Italy	3	Both	22	All ages	495	Ischemic stroke	338	Low temperature	1	Number	2021	3676.8369464532775	4342.982828870998	2871.665376129566
1	Deaths	86	Italy	3	Both	22	All ages	495	Ischemic stroke	338	Low temperature	2	Percent	2021	0.0879909183687664	0.0975589733919602	0.0786500882625241
1	Deaths	86	Italy	3	Both	22	All ages	495	Ischemic stroke	338	Low temperature	3	Rate	2021	6.1473794709	7.26112250108	4.80119652778
1	Deaths	86	Italy	3	Both	27	Age-standardized	495	Ischemic stroke	338	Low temperature	2	Percent	2021	0.0879429821793292	0.0974071058160997	0.0786069723418189
1	Deaths	86	Italy	3	Both	27	Age-standardized	495	Ischemic stroke	338	Low temperature	3	Rate	2021	1.68783211755	1.98347764015	1.3356554513199999
1	Deaths	127	El Salvador	3	Both	22	All ages	495	Ischemic stroke	337	High temperature	1	Number	2021	6.848636029481222	9.445470821401925	4.88492642487485
1	Deaths	127	El Salvador	3	Both	22	All ages	495	Ischemic stroke	337	High temperature	2	Percent	2021	0.0063098234191482	0.0079324384722286	0.0049219655963624
1	Deaths	127	El Salvador	3	Both	22	All ages	495	Ischemic stroke	337	High temperature	3	Rate	2021	0.1061766377	0.14643621429999998	0.07573260732999999
1	Deaths	127	El Salvador	3	Both	27	Age-standardized	495	Ischemic stroke	337	High temperature	2	Percent	2021	0.0063098234191482	0.0079324384722286	0.0049219655963624
1	Deaths	127	El Salvador	3	Both	27	Age-standardized	495	Ischemic stroke	337	High temperature	3	Rate	2021	0.09940622344	0.13765794493	0.07111400614999999
1	Deaths	128	Guatemala	3	Both	22	All ages	495	Ischemic stroke	337	High temperature	1	Number	2021	3.440133006860997	5.589874101925909	2.2512858359221264
1	Deaths	128	Guatemala	3	Both	22	All ages	495	Ischemic stroke	337	High temperature	2	Percent	2021	0.002080390468347	0.003300076578781	0.0014079104671551
1	Deaths	128	Guatemala	3	Both	22	All ages	495	Ischemic stroke	337	High temperature	3	Rate	2021	0.02181804985	0.035452161759999996	0.01427813009
1	Deaths	128	Guatemala	3	Both	27	Age-standardized	495	Ischemic stroke	337	High temperature	2	Percent	2021	0.002080390468347	0.003300076578781	0.0014079104671551
1	Deaths	128	Guatemala	3	Both	27	Age-standardized	495	Ischemic stroke	337	High temperature	3	Rate	2021	0.038970720449999996	0.06322943769	0.02561604354
1	Deaths	87	Luxembourg	3	Both	22	All ages	495	Ischemic stroke	338	Low temperature	1	Number	2021	19.274420880932368	26.24607706046497	15.462572349595012
1	Deaths	87	Luxembourg	3	Both	22	All ages	495	Ischemic stroke	338	Low temperature	2	Percent	2021	0.0950397220241131	0.1264250150945448	0.0842311064071571
1	Deaths	87	Luxembourg	3	Both	22	All ages	495	Ischemic stroke	338	Low temperature	3	Rate	2021	2.99168518619	4.07379295194	2.40002793985
1	Deaths	87	Luxembourg	3	Both	27	Age-standardized	495	Ischemic stroke	338	Low temperature	2	Percent	2021	0.0950397220241131	0.1264250150945448	0.0842311064071571
1	Deaths	87	Luxembourg	3	Both	27	Age-standardized	495	Ischemic stroke	338	Low temperature	3	Rate	2021	1.49561471094	2.0283682170999997	1.20729217681
1	Deaths	88	Malta	3	Both	22	All ages	495	Ischemic stroke	338	Low temperature	1	Number	2021	8.490354646947143	11.895351635960868	4.949147907816794
1	Deaths	88	Malta	3	Both	22	All ages	495	Ischemic stroke	338	Low temperature	2	Percent	2021	0.0473108015915623	0.063885504452374	0.0278326572504717
1	Deaths	88	Malta	3	Both	22	All ages	495	Ischemic stroke	338	Low temperature	3	Rate	2021	1.91994295698	2.68992257026	1.11916192713
1	Deaths	88	Malta	3	Both	27	Age-standardized	495	Ischemic stroke	338	Low temperature	2	Percent	2021	0.0473108015915623	0.063885504452374	0.0278326572504717
1	Deaths	88	Malta	3	Both	27	Age-standardized	495	Ischemic stroke	338	Low temperature	3	Rate	2021	0.71722287702	1.00441241954	0.41689754088
1	Deaths	129	Honduras	3	Both	22	All ages	495	Ischemic stroke	337	High temperature	1	Number	2021	11.003222300310638	23.510162832086507	2.598197342205419
1	Deaths	129	Honduras	3	Both	22	All ages	495	Ischemic stroke	337	High temperature	2	Percent	2021	0.0042184748622982	0.0086203725784047	0.000949140933047
1	Deaths	129	Honduras	3	Both	22	All ages	495	Ischemic stroke	337	High temperature	3	Rate	2021	0.10883336030999999	0.23254006442000003	0.02569888527
1	Deaths	129	Honduras	3	Both	27	Age-standardized	495	Ischemic stroke	337	High temperature	2	Percent	2021	0.0042184748622982	0.0086203725784047	0.000949140933047
1	Deaths	129	Honduras	3	Both	27	Age-standardized	495	Ischemic stroke	337	High temperature	3	Rate	2021	0.2317288504	0.5004929773	0.053851469119999995
1	Deaths	89	Netherlands	3	Both	22	All ages	495	Ischemic stroke	338	Low temperature	1	Number	2021	741.7533164707386	1058.0654513389177	572.3402251782272
1	Deaths	89	Netherlands	3	Both	22	All ages	495	Ischemic stroke	338	Low temperature	2	Percent	2021	0.0863767723999311	0.1183466253873712	0.0738291006552055
1	Deaths	89	Netherlands	3	Both	22	All ages	495	Ischemic stroke	338	Low temperature	3	Rate	2021	4.30984772797	6.1477325146199995	3.3254980656499997
1	Deaths	89	Netherlands	3	Both	27	Age-standardized	495	Ischemic stroke	338	Low temperature	2	Percent	2021	0.0863767723999311	0.1183466253873711	0.0738291006552055
1	Deaths	89	Netherlands	3	Both	27	Age-standardized	495	Ischemic stroke	338	Low temperature	3	Rate	2021	1.7832731515100002	2.5414147430300003	1.37425689173
1	Deaths	90	Norway	3	Both	22	All ages	495	Ischemic stroke	338	Low temperature	1	Number	2021	204.9800113231103	231.81281973252575	167.8205030986012
1	Deaths	90	Norway	3	Both	22	All ages	495	Ischemic stroke	338	Low temperature	2	Percent	2021	0.1109708601438347	0.1190485138624963	0.1014900695099846
1	Deaths	90	Norway	3	Both	22	All ages	495	Ischemic stroke	338	Low temperature	3	Rate	2021	3.7832660755600003	4.278512676	3.09742209524
1	Deaths	90	Norway	3	Both	27	Age-standardized	495	Ischemic stroke	338	Low temperature	2	Percent	2021	0.1110174043046942	0.1190777785168813	0.1015345011718271
1	Deaths	90	Norway	3	Both	27	Age-standardized	495	Ischemic stroke	338	Low temperature	3	Rate	2021	1.59500662559	1.7973808018400002	1.3202469591300001
1	Deaths	91	Portugal	3	Both	22	All ages	495	Ischemic stroke	338	Low temperature	1	Number	2021	873.4300983274139	979.974633443794	713.9740213631684
1	Deaths	91	Portugal	3	Both	22	All ages	495	Ischemic stroke	338	Low temperature	2	Percent	2021	0.0915579024277604	0.0974646688005127	0.0862592545330595
1	Deaths	91	Portugal	3	Both	22	All ages	495	Ischemic stroke	338	Low temperature	3	Rate	2021	8.23380991634	9.23820334342	6.730620330540001
1	Deaths	91	Portugal	3	Both	27	Age-standardized	495	Ischemic stroke	338	Low temperature	2	Percent	2021	0.0915579024277604	0.0974646688005127	0.0862592545330595
1	Deaths	91	Portugal	3	Both	27	Age-standardized	495	Ischemic stroke	338	Low temperature	3	Rate	2021	2.55885541949	2.86299127068	2.11522466979
1	Deaths	131	Nicaragua	3	Both	22	All ages	495	Ischemic stroke	337	High temperature	1	Number	2021	5.365970714159496	6.613376659105134	4.243726796668145
1	Deaths	131	Nicaragua	3	Both	22	All ages	495	Ischemic stroke	337	High temperature	2	Percent	2021	0.0078627720681718	0.0086023919753638	0.0071508025817221
1	Deaths	131	Nicaragua	3	Both	22	All ages	495	Ischemic stroke	337	High temperature	3	Rate	2021	0.08046168729	0.09916629684	0.063633858
1	Deaths	131	Nicaragua	3	Both	27	Age-standardized	495	Ischemic stroke	337	High temperature	2	Percent	2021	0.0078627720681718	0.0086023919753638	0.0071508025817221
1	Deaths	131	Nicaragua	3	Both	27	Age-standardized	495	Ischemic stroke	337	High temperature	3	Rate	2021	0.1342584842	0.16477267387	0.10604113393
1	Deaths	132	Panama	3	Both	22	All ages	495	Ischemic stroke	337	High temperature	1	Number	2021	2.491001912151789	5.066831597183186	0.9820837732100808
1	Deaths	132	Panama	3	Both	22	All ages	495	Ischemic stroke	337	High temperature	2	Percent	2021	0.0023183604420516	0.0047592468553247	0.0009939257647688
1	Deaths	132	Panama	3	Both	22	All ages	495	Ischemic stroke	337	High temperature	3	Rate	2021	0.05803824023	0.11805289590000001	0.02288172228
1	Deaths	132	Panama	3	Both	27	Age-standardized	495	Ischemic stroke	337	High temperature	2	Percent	2021	0.0023183604420516	0.0047592468553247	0.0009939257647688
1	Deaths	132	Panama	3	Both	27	Age-standardized	495	Ischemic stroke	337	High temperature	3	Rate	2021	0.053434511879999994	0.10963785151	0.02137910057
1	Deaths	92	Spain	3	Both	22	All ages	495	Ischemic stroke	338	Low temperature	1	Number	2021	1690.2451270915683	1964.186465053856	1349.3928305955253
1	Deaths	92	Spain	3	Both	22	All ages	495	Ischemic stroke	338	Low temperature	2	Percent	2021	0.0851809138552595	0.0929261551433449	0.0779487859836331
1	Deaths	92	Spain	3	Both	22	All ages	495	Ischemic stroke	338	Low temperature	3	Rate	2021	3.71080144201	4.31221829903	2.96248679044
1	Deaths	92	Spain	3	Both	27	Age-standardized	495	Ischemic stroke	338	Low temperature	2	Percent	2021	0.0851809138552595	0.0929261551433449	0.0779487859836331
1	Deaths	92	Spain	3	Both	27	Age-standardized	495	Ischemic stroke	338	Low temperature	3	Rate	2021	1.17400642473	1.35651468186	0.95408037337
1	Deaths	133	Venezuela (Bolivarian Republic of)	3	Both	22	All ages	495	Ischemic stroke	337	High temperature	1	Number	2021	37.17379050464391	49.70948182991288	26.460049552230707
1	Deaths	133	Venezuela (Bolivarian Republic of)	3	Both	22	All ages	495	Ischemic stroke	337	High temperature	2	Percent	2021	0.0050944174765576	0.006061569984101	0.0041174549125129
1	Deaths	133	Venezuela (Bolivarian Republic of)	3	Both	22	All ages	495	Ischemic stroke	337	High temperature	3	Rate	2021	0.13959973613999999	0.18667535522	0.09936613635
1	Deaths	133	Venezuela (Bolivarian Republic of)	3	Both	27	Age-standardized	495	Ischemic stroke	337	High temperature	2	Percent	2021	0.0050944174765576	0.006061569984101	0.0041174549125129
1	Deaths	133	Venezuela (Bolivarian Republic of)	3	Both	27	Age-standardized	495	Ischemic stroke	337	High temperature	3	Rate	2021	0.14121322162	0.18770260567	0.1007107057
1	Deaths	93	Sweden	3	Both	22	All ages	495	Ischemic stroke	338	Low temperature	1	Number	2021	503.7862401169937	585.2549038705897	403.8930680346864
1	Deaths	93	Sweden	3	Both	22	All ages	495	Ischemic stroke	338	Low temperature	2	Percent	2021	0.1093515800515619	0.1178207425552621	0.0986949883786386
1	Deaths	93	Sweden	3	Both	22	All ages	495	Ischemic stroke	338	Low temperature	3	Rate	2021	4.85646693908	5.64181961565	3.89350318774
1	Deaths	93	Sweden	3	Both	27	Age-standardized	495	Ischemic stroke	338	Low temperature	2	Percent	2021	0.1093496657551263	0.1178302828699768	0.098687914386255
1	Deaths	93	Sweden	3	Both	27	Age-standardized	495	Ischemic stroke	338	Low temperature	3	Rate	2021	1.71518987678	1.99349457722	1.38800886754
1	Deaths	135	Brazil	3	Both	22	All ages	495	Ischemic stroke	337	High temperature	1	Number	2021	264.6107705604325	514.8094316653717	144.3003804896709
1	Deaths	135	Brazil	3	Both	22	All ages	495	Ischemic stroke	337	High temperature	2	Percent	2021	0.0038025617022848	0.0074199711189149	0.0020413781085022
1	Deaths	135	Brazil	3	Both	22	All ages	495	Ischemic stroke	337	High temperature	3	Rate	2021	0.12008328466	0.23362619518	0.06548510339000001
1	Deaths	135	Brazil	3	Both	27	Age-standardized	495	Ischemic stroke	337	High temperature	2	Percent	2021	0.003807974899704	0.0074220447070852	0.0020493593207319
1	Deaths	135	Brazil	3	Both	27	Age-standardized	495	Ischemic stroke	337	High temperature	3	Rate	2021	0.11201385299	0.21759616907999998	0.06113576521
1	Deaths	94	Switzerland	3	Both	22	All ages	495	Ischemic stroke	338	Low temperature	1	Number	2021	302.88388913423495	375.8585349926264	236.67873917659767
1	Deaths	94	Switzerland	3	Both	22	All ages	495	Ischemic stroke	338	Low temperature	2	Percent	2021	0.1031477754240347	0.1224060822305371	0.0942384395342069
1	Deaths	94	Switzerland	3	Both	22	All ages	495	Ischemic stroke	338	Low temperature	3	Rate	2021	3.3944893431799996	4.21233296767	2.6525130147700002
1	Deaths	94	Switzerland	3	Both	27	Age-standardized	495	Ischemic stroke	338	Low temperature	2	Percent	2021	0.1031477754240347	0.1224060822305371	0.0942384395342069
1	Deaths	94	Switzerland	3	Both	27	Age-standardized	495	Ischemic stroke	338	Low temperature	3	Rate	2021	1.18289234466	1.45768940715	0.93826725354
1	Deaths	136	Paraguay	3	Both	22	All ages	495	Ischemic stroke	337	High temperature	1	Number	2021	20.559577066654118	72.44603358879198	-14.860234061014474
1	Deaths	136	Paraguay	3	Both	22	All ages	495	Ischemic stroke	337	High temperature	2	Percent	2021	0.0103120245074097	0.0352825920896226	-0.0072002745475795
1	Deaths	136	Paraguay	3	Both	22	All ages	495	Ischemic stroke	337	High temperature	3	Rate	2021	0.2867908159	1.01056831151	-0.20728921792
1	Deaths	136	Paraguay	3	Both	27	Age-standardized	495	Ischemic stroke	337	High temperature	2	Percent	2021	0.0103120245074097	0.0352825920896226	-0.0072002745475795
1	Deaths	136	Paraguay	3	Both	27	Age-standardized	495	Ischemic stroke	337	High temperature	3	Rate	2021	0.40053687389000003	1.40784251111	-0.29017254824
1	Deaths	95	United Kingdom	3	Both	22	All ages	495	Ischemic stroke	338	Low temperature	1	Number	2021	2269.595941449562	3200.145939300274	1719.0841251416805
1	Deaths	95	United Kingdom	3	Both	22	All ages	495	Ischemic stroke	338	Low temperature	2	Percent	2021	0.0902291396936042	0.122876013289277	0.0741624518018501
1	Deaths	95	United Kingdom	3	Both	22	All ages	495	Ischemic stroke	338	Low temperature	3	Rate	2021	3.3450991808099997	4.71661292855	2.5337139504599997
1	Deaths	95	United Kingdom	3	Both	27	Age-standardized	495	Ischemic stroke	338	Low temperature	2	Percent	2021	0.0902694088167317	0.1228899466323262	0.0742162449841178
1	Deaths	95	United Kingdom	3	Both	27	Age-standardized	495	Ischemic stroke	338	Low temperature	3	Rate	2021	1.37702068588	1.93831338443	1.04640770553
1	Deaths	139	Algeria	3	Both	22	All ages	495	Ischemic stroke	337	High temperature	1	Number	2021	288.6290873464595	719.4723849803263	-5.602640720077375
1	Deaths	139	Algeria	3	Both	22	All ages	495	Ischemic stroke	337	High temperature	2	Percent	2021	0.0151192583495743	0.036500100616596	-0.0003177950263545
1	Deaths	139	Algeria	3	Both	22	All ages	495	Ischemic stroke	337	High temperature	3	Rate	2021	0.6530372626200001	1.6278410507299998	-0.01267624546
1	Deaths	139	Algeria	3	Both	27	Age-standardized	495	Ischemic stroke	337	High temperature	2	Percent	2021	0.0151192583495743	0.036500100616596	-0.0003177950263545
1	Deaths	139	Algeria	3	Both	27	Age-standardized	495	Ischemic stroke	337	High temperature	3	Rate	2021	1.23740778325	3.07511970206	-0.024288218020000002
1	Deaths	140	Bahrain	3	Both	22	All ages	495	Ischemic stroke	337	High temperature	1	Number	2021	14.185715021012838	25.69496192729697	4.836096847843061
1	Deaths	140	Bahrain	3	Both	22	All ages	495	Ischemic stroke	337	High temperature	2	Percent	2021	0.0674057531217271	0.1208559878038985	0.022882424009879
1	Deaths	140	Bahrain	3	Both	22	All ages	495	Ischemic stroke	337	High temperature	3	Rate	2021	0.9274154233699999	1.67985215824	0.31616811693999997
1	Deaths	140	Bahrain	3	Both	27	Age-standardized	495	Ischemic stroke	337	High temperature	2	Percent	2021	0.0674057531217271	0.1208559878038985	0.022882424009879
1	Deaths	140	Bahrain	3	Both	27	Age-standardized	495	Ischemic stroke	337	High temperature	3	Rate	2021	3.8463612835	6.970334666	1.2989687057600001
1	Deaths	141	Egypt	3	Both	22	All ages	495	Ischemic stroke	337	High temperature	1	Number	2021	1983.2674378440463	5657.180210529813	-450.6664810870786
1	Deaths	141	Egypt	3	Both	22	All ages	495	Ischemic stroke	337	High temperature	2	Percent	2021	0.0362981326574782	0.0989299707443966	-0.0085574862680465
1	Deaths	141	Egypt	3	Both	22	All ages	495	Ischemic stroke	337	High temperature	3	Rate	2021	1.8776061802000001	5.35578627627	-0.42665661421
1	Deaths	141	Egypt	3	Both	27	Age-standardized	495	Ischemic stroke	337	High temperature	2	Percent	2021	0.0362981326574782	0.0989299707443966	-0.0085574862680465
1	Deaths	141	Egypt	3	Both	27	Age-standardized	495	Ischemic stroke	337	High temperature	3	Rate	2021	5.07029296495	14.464301873580002	-1.15738778901
1	Deaths	97	Argentina	3	Both	22	All ages	495	Ischemic stroke	338	Low temperature	1	Number	2021	787.6883492324417	873.5767553419939	683.2122186836002
1	Deaths	97	Argentina	3	Both	22	All ages	495	Ischemic stroke	338	Low temperature	2	Percent	2021	0.0691201209035342	0.0746257796713346	0.0636404736394282
1	Deaths	97	Argentina	3	Both	22	All ages	495	Ischemic stroke	338	Low temperature	3	Rate	2021	1.73166967603	1.9204884500100001	1.5019872803
1	Deaths	97	Argentina	3	Both	27	Age-standardized	495	Ischemic stroke	338	Low temperature	2	Percent	2021	0.0691201209035341	0.0746257796713346	0.0636404736394282
1	Deaths	97	Argentina	3	Both	27	Age-standardized	495	Ischemic stroke	338	Low temperature	3	Rate	2021	1.32790080341	1.47193276198	1.15297296518
1	Deaths	121	Bolivia (Plurinational State of)	3	Both	22	All ages	495	Ischemic stroke	337	High temperature	1	Number	2021	6.005374102123645	18.712149605028408	-2.913173046064608
1	Deaths	121	Bolivia (Plurinational State of)	3	Both	22	All ages	495	Ischemic stroke	337	High temperature	2	Percent	2021	0.0027950876331204	0.0084549307510676	-0.0014171797780069
1	Deaths	121	Bolivia (Plurinational State of)	3	Both	22	All ages	495	Ischemic stroke	337	High temperature	3	Rate	2021	0.05090538998000001	0.15861614227	-0.024693917059999997
1	Deaths	142	Iran (Islamic Republic of)	3	Both	27	Age-standardized	495	Ischemic stroke	337	High temperature	2	Percent	2021	0.0211062610196878	0.0521568570265024	-0.0030285664376245
1	Deaths	142	Iran (Islamic Republic of)	3	Both	27	Age-standardized	495	Ischemic stroke	337	High temperature	3	Rate	2021	1.11587595629	2.7779555265	-0.15814214417
1	Deaths	98	Chile	3	Both	22	All ages	495	Ischemic stroke	338	Low temperature	1	Number	2021	556.6695242237399	647.5807492178355	478.83633179957496
1	Deaths	98	Chile	3	Both	22	All ages	495	Ischemic stroke	338	Low temperature	2	Percent	2021	0.0936673857724205	0.1067455862767184	0.0858521448782248
1	Deaths	98	Chile	3	Both	22	All ages	495	Ischemic stroke	338	Low temperature	3	Rate	2021	2.96134720672	3.44497293165	2.5472934514100003
1	Deaths	98	Chile	3	Both	27	Age-standardized	495	Ischemic stroke	338	Low temperature	2	Percent	2021	0.0936673857724205	0.1067455862767184	0.0858521448782248
1	Deaths	98	Chile	3	Both	27	Age-standardized	495	Ischemic stroke	338	Low temperature	3	Rate	2021	2.09251960938	2.43401808316	1.80233490862
1	Deaths	99	Uruguay	3	Both	22	All ages	495	Ischemic stroke	338	Low temperature	1	Number	2021	166.64175483642546	190.672970603026	143.37018012705693
1	Deaths	99	Uruguay	3	Both	22	All ages	495	Ischemic stroke	338	Low temperature	2	Percent	2021	0.071940050537515	0.0805030769626442	0.0669869381019841
1	Deaths	99	Uruguay	3	Both	22	All ages	495	Ischemic stroke	338	Low temperature	3	Rate	2021	4.89314246964	5.5987769163	4.20981354852
1	Deaths	99	Uruguay	3	Both	27	Age-standardized	495	Ischemic stroke	338	Low temperature	2	Percent	2021	0.071940050537515	0.0805030769626442	0.0669869381019841
1	Deaths	99	Uruguay	3	Both	27	Age-standardized	495	Ischemic stroke	338	Low temperature	3	Rate	2021	2.37648604048	2.7120115282	2.05408853664
1	Deaths	143	Iraq	3	Both	22	All ages	495	Ischemic stroke	337	High temperature	1	Number	2021	2025.811278852735	4344.423456208263	183.69544885167016
1	Deaths	143	Iraq	3	Both	22	All ages	495	Ischemic stroke	337	High temperature	2	Percent	2021	0.0991239688526454	0.200909900922388	0.0084224145675696
1	Deaths	143	Iraq	3	Both	22	All ages	495	Ischemic stroke	337	High temperature	3	Rate	2021	4.91411529419	10.538492886	0.44559956009
1	Deaths	143	Iraq	3	Both	27	Age-standardized	495	Ischemic stroke	337	High temperature	2	Percent	2021	0.0991239688526454	0.200909900922388	0.0084224145675696
1	Deaths	143	Iraq	3	Both	27	Age-standardized	495	Ischemic stroke	337	High temperature	3	Rate	2021	12.219646552639999	25.93301130564	1.09828965435
1	Deaths	144	Jordan	3	Both	22	All ages	495	Ischemic stroke	337	High temperature	1	Number	2021	27.57096666540977	104.65215483604103	-16.517398431098982
1	Deaths	144	Jordan	3	Both	22	All ages	495	Ischemic stroke	337	High temperature	2	Percent	2021	0.0105239155645381	0.0406498292354415	-0.0068190451580373
1	Deaths	144	Jordan	3	Both	22	All ages	495	Ischemic stroke	337	High temperature	3	Rate	2021	0.22370723288	0.84913395521	-0.13402001977
1	Deaths	144	Jordan	3	Both	27	Age-standardized	495	Ischemic stroke	337	High temperature	2	Percent	2021	0.0105239155645381	0.0406498292354415	-0.0068190451580373
1	Deaths	144	Jordan	3	Both	27	Age-standardized	495	Ischemic stroke	337	High temperature	3	Rate	2021	0.5703080231100001	2.1430351257	-0.34119529525
1	Deaths	101	Canada	3	Both	22	All ages	495	Ischemic stroke	338	Low temperature	1	Number	2021	1017.7669599297132	1180.638833917532	817.3521179479296
1	Deaths	101	Canada	3	Both	22	All ages	495	Ischemic stroke	338	Low temperature	2	Percent	2021	0.0944274904813454	0.1045474209845552	0.0826569668487106
1	Deaths	101	Canada	3	Both	22	All ages	495	Ischemic stroke	338	Low temperature	3	Rate	2021	2.7162756889599997	3.15095762416	2.1813968960600003
1	Deaths	101	Canada	3	Both	27	Age-standardized	495	Ischemic stroke	338	Low temperature	2	Percent	2021	0.0944274904813454	0.1045474209845552	0.0826569668487106
1	Deaths	101	Canada	3	Both	27	Age-standardized	495	Ischemic stroke	338	Low temperature	3	Rate	2021	1.15526206129	1.3341479511	0.9357149465800001
1	Deaths	145	Kuwait	3	Both	22	All ages	495	Ischemic stroke	337	High temperature	1	Number	2021	66.38961584725745	123.20019807758106	14.654544253729746
1	Deaths	145	Kuwait	3	Both	22	All ages	495	Ischemic stroke	337	High temperature	2	Percent	2021	0.1231810443166105	0.222934842444828	0.0271462060944382
1	Deaths	145	Kuwait	3	Both	22	All ages	495	Ischemic stroke	337	High temperature	3	Rate	2021	1.4277085439500001	2.64941999086	0.31514594220000003
1	Deaths	145	Kuwait	3	Both	27	Age-standardized	495	Ischemic stroke	337	High temperature	2	Percent	2021	0.1231810443166105	0.222934842444828	0.0271462060944382
1	Deaths	145	Kuwait	3	Both	27	Age-standardized	495	Ischemic stroke	337	High temperature	3	Rate	2021	3.16681092499	5.8452193321	0.69434321664
1	Deaths	102	United States of America	3	Both	22	All ages	495	Ischemic stroke	338	Low temperature	1	Number	2021	8210.17667173589	9575.68421134856	6499.525981647177
1	Deaths	102	United States of America	3	Both	22	All ages	495	Ischemic stroke	338	Low temperature	2	Percent	2021	0.0710335734908995	0.0801598553026283	0.0623729815144236
1	Deaths	102	United States of America	3	Both	22	All ages	495	Ischemic stroke	338	Low temperature	3	Rate	2021	2.46816142648	2.87866331598	1.95390184155
1	Deaths	102	United States of America	3	Both	27	Age-standardized	495	Ischemic stroke	338	Low temperature	2	Percent	2021	0.0709890875734422	0.0800537263933453	0.0623324972927867
1	Deaths	102	United States of America	3	Both	27	Age-standardized	495	Ischemic stroke	338	Low temperature	3	Rate	2021	1.2308452937	1.42957076907	0.9802030190900001
1	Deaths	146	Lebanon	3	Both	22	All ages	495	Ischemic stroke	337	High temperature	1	Number	2021	4.076411734869791	22.590911429378774	-7.913301596357554
1	Deaths	146	Lebanon	3	Both	22	All ages	495	Ischemic stroke	337	High temperature	2	Percent	2021	0.0021367729990891	0.0122258832369407	-0.0042063732426922
1	Deaths	146	Lebanon	3	Both	22	All ages	495	Ischemic stroke	337	High temperature	3	Rate	2021	0.07357579158	0.40774688602000003	-0.1428284155
1	Deaths	146	Lebanon	3	Both	27	Age-standardized	495	Ischemic stroke	337	High temperature	2	Percent	2021	0.0021367729990891	0.0122258832369407	-0.0042063732426922
1	Deaths	146	Lebanon	3	Both	27	Age-standardized	495	Ischemic stroke	337	High temperature	3	Rate	2021	0.06018721989	0.33528445365	-0.11630015565
1	Deaths	147	Libya	3	Both	22	All ages	495	Ischemic stroke	337	High temperature	1	Number	2021	71.71488412107605	217.01716701119364	-7.900580684987643
1	Deaths	147	Libya	3	Both	22	All ages	495	Ischemic stroke	337	High temperature	2	Percent	2021	0.0305245628974299	0.0857794104084272	-0.0034032970089077
1	Deaths	147	Libya	3	Both	22	All ages	495	Ischemic stroke	337	High temperature	3	Rate	2021	1.04379859094	3.15864992201	-0.11499167973
1	Deaths	147	Libya	3	Both	27	Age-standardized	495	Ischemic stroke	337	High temperature	2	Percent	2021	0.0305245628974299	0.0857794104084272	-0.0034032970089077
1	Deaths	147	Libya	3	Both	27	Age-standardized	495	Ischemic stroke	337	High temperature	3	Rate	2021	1.7493603455700002	5.2384253234400004	-0.19394490135
1	Deaths	105	Antigua and Barbuda	3	Both	22	All ages	495	Ischemic stroke	338	Low temperature	1	Number	2021	0.007509018196589	0.0456337581218495	-0.0342320584601072
1	Deaths	105	Antigua and Barbuda	3	Both	22	All ages	495	Ischemic stroke	338	Low temperature	2	Percent	2021	0.0002360662422366	0.0014301007082855	-0.0010485700325012
1	Deaths	105	Antigua and Barbuda	3	Both	22	All ages	495	Ischemic stroke	338	Low temperature	3	Rate	2021	0.0083997564	0.0510469467	-0.03829274939
1	Deaths	105	Antigua and Barbuda	3	Both	27	Age-standardized	495	Ischemic stroke	338	Low temperature	2	Percent	2021	0.0002360662422366	0.0014301007082855	-0.0010485700325012
1	Deaths	105	Antigua and Barbuda	3	Both	27	Age-standardized	495	Ischemic stroke	338	Low temperature	3	Rate	2021	0.00879261156	0.053425416229999995	-0.04030217798
1	Deaths	148	Morocco	3	Both	22	All ages	495	Ischemic stroke	337	High temperature	1	Number	2021	177.1932650797727	535.4751802128435	-37.899088683115785
1	Deaths	148	Morocco	3	Both	22	All ages	495	Ischemic stroke	337	High temperature	2	Percent	2021	0.0068609880325409	0.0202405103689804	-0.0015319652223568
1	Deaths	148	Morocco	3	Both	22	All ages	495	Ischemic stroke	337	High temperature	3	Rate	2021	0.47662563849	1.44035496806	-0.10194336299000001
1	Deaths	148	Morocco	3	Both	27	Age-standardized	495	Ischemic stroke	337	High temperature	2	Percent	2021	0.0068609880325409	0.0202405103689804	-0.0015319652223568
1	Deaths	148	Morocco	3	Both	27	Age-standardized	495	Ischemic stroke	337	High temperature	3	Rate	2021	0.63918222743	1.93925771554	-0.13488333720999998
1	Deaths	106	Bahamas	3	Both	22	All ages	495	Ischemic stroke	338	Low temperature	1	Number	2021	0.3931579540249874	0.7307420829962222	0.0762200424704076
1	Deaths	106	Bahamas	3	Both	22	All ages	495	Ischemic stroke	338	Low temperature	2	Percent	2021	0.0042178701268455	0.0074637462834869	0.0007805235024718
1	Deaths	106	Bahamas	3	Both	22	All ages	495	Ischemic stroke	338	Low temperature	3	Rate	2021	0.10133832372	0.18835223096	0.01964607674
1	Deaths	106	Bahamas	3	Both	27	Age-standardized	495	Ischemic stroke	338	Low temperature	2	Percent	2021	0.0042178701268455	0.0074637462834869	0.0007805235024718
1	Deaths	106	Bahamas	3	Both	27	Age-standardized	495	Ischemic stroke	338	Low temperature	3	Rate	2021	0.12178116203999999	0.2275515267	0.02338534133
1	Deaths	149	Palestine	3	Both	22	All ages	495	Ischemic stroke	337	High temperature	1	Number	2021	26.95714736238489	90.29806500781588	-9.008442129476675
1	Deaths	149	Palestine	3	Both	22	All ages	495	Ischemic stroke	337	High temperature	2	Percent	2021	0.0188400191463258	0.0621234130291888	-0.0064925608002447
1	Deaths	149	Palestine	3	Both	22	All ages	495	Ischemic stroke	337	High temperature	3	Rate	2021	0.52490866903	1.75828089234	-0.17541208291
1	Deaths	149	Palestine	3	Both	27	Age-standardized	495	Ischemic stroke	337	High temperature	2	Percent	2021	0.0188400191463258	0.0621234130291888	-0.0064925608002447
1	Deaths	149	Palestine	3	Both	27	Age-standardized	495	Ischemic stroke	337	High temperature	3	Rate	2021	1.67301040927	5.599723436570001	-0.54544607024
1	Deaths	150	Oman	3	Both	22	All ages	495	Ischemic stroke	337	High temperature	1	Number	2021	64.00665732803668	111.50513492906164	29.45435016375188
1	Deaths	150	Oman	3	Both	22	All ages	495	Ischemic stroke	337	High temperature	2	Percent	2021	0.0949062466912853	0.156049808896227	0.04378136235019
1	Deaths	150	Oman	3	Both	22	All ages	495	Ischemic stroke	337	High temperature	3	Rate	2021	1.3607550609999999	2.3705530489599997	0.62618730187
1	Deaths	150	Oman	3	Both	27	Age-standardized	495	Ischemic stroke	337	High temperature	2	Percent	2021	0.0949062466912853	0.156049808896227	0.04378136235019
1	Deaths	150	Oman	3	Both	27	Age-standardized	495	Ischemic stroke	337	High temperature	3	Rate	2021	5.29689062555	9.28771844372	2.39401051236
1	Deaths	107	Barbados	3	Both	22	All ages	495	Ischemic stroke	338	Low temperature	1	Number	2021	0.0052443557773654	0.1211896734964489	-0.1154328525428878
1	Deaths	107	Barbados	3	Both	22	All ages	495	Ischemic stroke	338	Low temperature	2	Percent	2021	2.21644680713e-05	0.0004997483347852	-0.0004764819256922
1	Deaths	107	Barbados	3	Both	22	All ages	495	Ischemic stroke	338	Low temperature	3	Rate	2021	0.0017538197	0.04052830231	-0.03860310379
1	Deaths	107	Barbados	3	Both	27	Age-standardized	495	Ischemic stroke	338	Low temperature	2	Percent	2021	2.21644680713e-05	0.0004997483347852	-0.0004764819256922
1	Deaths	107	Barbados	3	Both	27	Age-standardized	495	Ischemic stroke	338	Low temperature	3	Rate	2021	0.00100820007	0.02328671384	-0.02225240316
1	Deaths	108	Belize	3	Both	22	All ages	495	Ischemic stroke	338	Low temperature	1	Number	2021	0.1826890553710964	0.3010628661415085	0.0681347554349837
1	Deaths	108	Belize	3	Both	22	All ages	495	Ischemic stroke	338	Low temperature	2	Percent	2021	0.0028917282293915	0.0045646659072459	0.0010943927147465
1	Deaths	108	Belize	3	Both	22	All ages	495	Ischemic stroke	338	Low temperature	3	Rate	2021	0.042577447080000004	0.07016560584999999	0.01587946217
1	Deaths	108	Belize	3	Both	27	Age-standardized	495	Ischemic stroke	338	Low temperature	2	Percent	2021	0.0028917282293915	0.0045646659072459	0.0010943927147465
1	Deaths	108	Belize	3	Both	27	Age-standardized	495	Ischemic stroke	338	Low temperature	3	Rate	2021	0.07563295209	0.12474185136	0.02830072081
1	Deaths	151	Qatar	3	Both	22	All ages	495	Ischemic stroke	337	High temperature	1	Number	2021	11.931154811138477	21.66425482549795	3.9975133268111662
1	Deaths	151	Qatar	3	Both	22	All ages	495	Ischemic stroke	337	High temperature	2	Percent	2021	0.1058545918783757	0.1827030436588725	0.0363050093612948
1	Deaths	151	Qatar	3	Both	22	All ages	495	Ischemic stroke	337	High temperature	3	Rate	2021	0.40076948955999997	0.7277059501300001	0.13427714255999998
1	Deaths	151	Qatar	3	Both	27	Age-standardized	495	Ischemic stroke	337	High temperature	2	Percent	2021	0.1058545918783758	0.1827030436588726	0.0363050093612948
1	Deaths	151	Qatar	3	Both	27	Age-standardized	495	Ischemic stroke	337	High temperature	3	Rate	2021	3.7055584335700003	6.75546756111	1.25340012818
1	Deaths	109	Cuba	3	Both	22	All ages	495	Ischemic stroke	338	Low temperature	1	Number	2021	29.915920624598343	53.22507919431665	5.440761981055417
1	Deaths	109	Cuba	3	Both	22	All ages	495	Ischemic stroke	338	Low temperature	2	Percent	2021	0.0040721791497338	0.0071831242280939	0.0007500666470855
1	Deaths	109	Cuba	3	Both	22	All ages	495	Ischemic stroke	338	Low temperature	3	Rate	2021	0.26545847620999996	0.47229194770000005	0.04827852042
1	Deaths	109	Cuba	3	Both	27	Age-standardized	495	Ischemic stroke	338	Low temperature	2	Percent	2021	0.0040721791497338	0.0071831242280939	0.0007500666470855
1	Deaths	109	Cuba	3	Both	27	Age-standardized	495	Ischemic stroke	338	Low temperature	3	Rate	2021	0.13954254992	0.24814484129	0.025337760730000002
1	Deaths	152	Saudi Arabia	3	Both	22	All ages	495	Ischemic stroke	337	High temperature	1	Number	2021	694.8606634138708	1304.5586700968256	197.46767506677344
1	Deaths	152	Saudi Arabia	3	Both	22	All ages	495	Ischemic stroke	337	High temperature	2	Percent	2021	0.0938817036680714	0.1711696552531271	0.0264992760164853
1	Deaths	152	Saudi Arabia	3	Both	22	All ages	495	Ischemic stroke	337	High temperature	3	Rate	2021	1.84292700805	3.4599834661699997	0.52372875708
1	Deaths	152	Saudi Arabia	3	Both	27	Age-standardized	495	Ischemic stroke	337	High temperature	2	Percent	2021	0.0938817036680714	0.1711696552531271	0.0264992760164853
1	Deaths	152	Saudi Arabia	3	Both	27	Age-standardized	495	Ischemic stroke	337	High temperature	3	Rate	2021	6.39275815687	12.138729197069999	1.84888447593
1	Deaths	110	Dominica	3	Both	22	All ages	495	Ischemic stroke	338	Low temperature	1	Number	2021	0.0135874818891125	0.0694283548621272	-0.0438520225321737
1	Deaths	110	Dominica	3	Both	22	All ages	495	Ischemic stroke	338	Low temperature	2	Percent	2021	0.0003433927457555	0.0016757933876079	-0.0011003669189697
1	Deaths	110	Dominica	3	Both	22	All ages	495	Ischemic stroke	338	Low temperature	3	Rate	2021	0.02025658936	0.10350568899000001	-0.06537579372
1	Deaths	110	Dominica	3	Both	27	Age-standardized	495	Ischemic stroke	338	Low temperature	2	Percent	2021	0.0003433927457555	0.0016757933876079	-0.0011003669189697
1	Deaths	110	Dominica	3	Both	27	Age-standardized	495	Ischemic stroke	338	Low temperature	3	Rate	2021	0.01856071594	0.09503348227	-0.059685044799999996
1	Deaths	153	Syrian Arab Republic	3	Both	22	All ages	495	Ischemic stroke	337	High temperature	1	Number	2021	100.12985835517696	283.9069530204156	-14.33680942396693
1	Deaths	153	Syrian Arab Republic	3	Both	22	All ages	495	Ischemic stroke	337	High temperature	2	Percent	2021	0.0162150821876775	0.0437736959621489	-0.0022008288712703
1	Deaths	153	Syrian Arab Republic	3	Both	22	All ages	495	Ischemic stroke	337	High temperature	3	Rate	2021	0.71366175986	2.02350766353	-0.10218363245999999
1	Deaths	153	Syrian Arab Republic	3	Both	27	Age-standardized	495	Ischemic stroke	337	High temperature	2	Percent	2021	0.0162150821876775	0.0437736959621489	-0.0022008288712703
1	Deaths	153	Syrian Arab Republic	3	Both	27	Age-standardized	495	Ischemic stroke	337	High temperature	3	Rate	2021	1.1017503926899999	3.0928573394299996	-0.15517381034
1	Deaths	154	Tunisia	3	Both	27	Age-standardized	495	Ischemic stroke	337	High temperature	2	Percent	2021	0.023592430082515	0.065915632071447	-0.0013869652573424
1	Deaths	154	Tunisia	3	Both	27	Age-standardized	495	Ischemic stroke	337	High temperature	3	Rate	2021	1.41354617954	4.0447644846	-0.07650124822
1	Deaths	111	Dominican Republic	3	Both	22	All ages	495	Ischemic stroke	338	Low temperature	1	Number	2021	21.78946394915425	32.086625198675	13.366461365504565
1	Deaths	111	Dominican Republic	3	Both	22	All ages	495	Ischemic stroke	338	Low temperature	2	Percent	2021	0.0066820876448106	0.0092303662378176	0.0045112756948645
1	Deaths	111	Dominican Republic	3	Both	22	All ages	495	Ischemic stroke	338	Low temperature	3	Rate	2021	0.19785401487999998	0.29135492431	0.12137095489000001
1	Deaths	111	Dominican Republic	3	Both	27	Age-standardized	495	Ischemic stroke	338	Low temperature	2	Percent	2021	0.0066820876448106	0.0092303662378176	0.0045112756948645
1	Deaths	111	Dominican Republic	3	Both	27	Age-standardized	495	Ischemic stroke	338	Low temperature	3	Rate	2021	0.22983057114	0.338600838	0.14122698147999999
1	Deaths	155	Türkiye	3	Both	22	All ages	495	Ischemic stroke	337	High temperature	1	Number	2021	109.64843762310826	446.16286859743457	-142.39516251228838
1	Deaths	155	Türkiye	3	Both	22	All ages	495	Ischemic stroke	337	High temperature	2	Percent	2021	0.0029105407227008	0.0116643369389527	-0.0035837165383173
1	Deaths	155	Türkiye	3	Both	22	All ages	495	Ischemic stroke	337	High temperature	3	Rate	2021	0.13113952410000002	0.5336107611600001	-0.17030460489000002
1	Deaths	155	Türkiye	3	Both	27	Age-standardized	495	Ischemic stroke	337	High temperature	2	Percent	2021	0.0029105407227008	0.0116643369389527	-0.0035837165383173
1	Deaths	155	Türkiye	3	Both	27	Age-standardized	495	Ischemic stroke	337	High temperature	3	Rate	2021	0.13751746793	0.55970091299	-0.17864898432
1	Deaths	112	Grenada	3	Both	22	All ages	495	Ischemic stroke	338	Low temperature	1	Number	2021	0.0004318133216053	0.017313030208648	-0.0170167199071098
1	Deaths	112	Grenada	3	Both	22	All ages	495	Ischemic stroke	338	Low temperature	2	Percent	2021	9.762159122e-06	0.0003848849986176	-0.0003711907000661
1	Deaths	112	Grenada	3	Both	22	All ages	495	Ischemic stroke	338	Low temperature	3	Rate	2021	0.000420762	0.01686994071	-0.01658121383
1	Deaths	112	Grenada	3	Both	27	Age-standardized	495	Ischemic stroke	338	Low temperature	2	Percent	2021	9.762159122e-06	0.0003848849986176	-0.0003711907000661
1	Deaths	112	Grenada	3	Both	27	Age-standardized	495	Ischemic stroke	338	Low temperature	3	Rate	2021	0.00050326072	0.02015131663	-0.01956450765
1	Deaths	156	United Arab Emirates	3	Both	22	All ages	495	Ischemic stroke	337	High temperature	1	Number	2021	85.01895396605107	144.4716661035998	36.6586659380238
1	Deaths	156	United Arab Emirates	3	Both	22	All ages	495	Ischemic stroke	337	High temperature	2	Percent	2021	0.1321095051668795	0.2194007040091477	0.0597838211792671
1	Deaths	156	United Arab Emirates	3	Both	22	All ages	495	Ischemic stroke	337	High temperature	3	Rate	2021	0.8827496908200001	1.5000457267	0.38062601941
1	Deaths	156	United Arab Emirates	3	Both	27	Age-standardized	495	Ischemic stroke	337	High temperature	2	Percent	2021	0.1321095051668795	0.2194007040091476	0.0597838211792671
1	Deaths	156	United Arab Emirates	3	Both	27	Age-standardized	495	Ischemic stroke	337	High temperature	3	Rate	2021	8.26563371295	13.81389551404	3.6137283734000003
1	Deaths	113	Guyana	3	Both	22	All ages	495	Ischemic stroke	338	Low temperature	1	Number	2021	0.2407961508423269	0.6475407710878027	-0.1016856288088964
1	Deaths	113	Guyana	3	Both	22	All ages	495	Ischemic stroke	338	Low temperature	2	Percent	2021	0.0006996819824387	0.0017804302824262	-0.0002852233154945
1	Deaths	113	Guyana	3	Both	22	All ages	495	Ischemic stroke	338	Low temperature	3	Rate	2021	0.03148732523	0.08467463782	-0.01329675933
1	Deaths	113	Guyana	3	Both	27	Age-standardized	495	Ischemic stroke	338	Low temperature	2	Percent	2021	0.0006996819824387	0.0017804302824262	-0.0002852233154945
1	Deaths	113	Guyana	3	Both	27	Age-standardized	495	Ischemic stroke	338	Low temperature	3	Rate	2021	0.050030334200000005	0.13349780007999998	-0.02100251343
1	Deaths	157	Yemen	3	Both	27	Age-standardized	495	Ischemic stroke	337	High temperature	2	Percent	2021	0.0161701033355908	0.0282379268487667	0.0075365935868405
1	Deaths	157	Yemen	3	Both	27	Age-standardized	495	Ischemic stroke	337	High temperature	3	Rate	2021	1.7390939668199998	3.18450161488	0.7803316928299999
1	Deaths	114	Haiti	3	Both	22	All ages	495	Ischemic stroke	338	Low temperature	1	Number	2021	9.72660331242295	16.542323889109554	4.648448683910834
1	Deaths	114	Haiti	3	Both	22	All ages	495	Ischemic stroke	338	Low temperature	2	Percent	2021	0.0024468743092712	0.0037905054557676	0.001172110249808
1	Deaths	114	Haiti	3	Both	22	All ages	495	Ischemic stroke	338	Low temperature	3	Rate	2021	0.07561086728000001	0.1285936535	0.0361352494
1	Deaths	114	Haiti	3	Both	27	Age-standardized	495	Ischemic stroke	338	Low temperature	2	Percent	2021	0.0024468743092712	0.0037905054557676	0.001172110249808
1	Deaths	114	Haiti	3	Both	27	Age-standardized	495	Ischemic stroke	338	Low temperature	3	Rate	2021	0.20941910615	0.34815497057	0.10110857023
1	Deaths	115	Jamaica	3	Both	22	All ages	495	Ischemic stroke	338	Low temperature	1	Number	2021	1.716559094551194	3.975644031989772	-0.4652775415386072
1	Deaths	115	Jamaica	3	Both	22	All ages	495	Ischemic stroke	338	Low temperature	2	Percent	2021	0.0010558537062887	0.002250745162585	-0.0002798905013398
1	Deaths	115	Jamaica	3	Both	22	All ages	495	Ischemic stroke	338	Low temperature	3	Rate	2021	0.06130801161	0.14199268249000002	-0.01661768652
1	Deaths	115	Jamaica	3	Both	27	Age-standardized	495	Ischemic stroke	338	Low temperature	2	Percent	2021	0.0010558537062887	0.002250745162585	-0.0002798905013398
1	Deaths	115	Jamaica	3	Both	27	Age-standardized	495	Ischemic stroke	338	Low temperature	3	Rate	2021	0.05015221014	0.11638673902	-0.013541424279999999
1	Deaths	130	Mexico	3	Both	22	All ages	495	Ischemic stroke	337	High temperature	1	Number	2021	127.61554108784632	308.3783086183455	-6.12034509067248
1	Deaths	130	Mexico	3	Both	22	All ages	495	Ischemic stroke	337	High temperature	2	Percent	2021	0.0065148892773891	0.0156503192130356	-0.0003298294313752
1	Deaths	130	Mexico	3	Both	22	All ages	495	Ischemic stroke	337	High temperature	3	Rate	2021	0.09871557173	0.23854258491	-0.00473432436
1	Deaths	130	Mexico	3	Both	27	Age-standardized	495	Ischemic stroke	337	High temperature	2	Percent	2021	0.0064523983317907	0.015496678599444	-0.0003255310400991
1	Deaths	130	Mexico	3	Both	27	Age-standardized	495	Ischemic stroke	337	High temperature	3	Rate	2021	0.11441642229999999	0.27656593697	-0.00549758577
1	Deaths	116	Saint Lucia	3	Both	22	All ages	495	Ischemic stroke	338	Low temperature	1	Number	2021	0.0121851744895719	0.0826587691593029	-0.0586607244459445
1	Deaths	116	Saint Lucia	3	Both	22	All ages	495	Ischemic stroke	338	Low temperature	2	Percent	2021	0.0001024122899943	0.0006508071588816	-0.0004846530885384
1	Deaths	116	Saint Lucia	3	Both	22	All ages	495	Ischemic stroke	338	Low temperature	3	Rate	2021	0.00686440761	0.04656506847	-0.03304598748
1	Deaths	116	Saint Lucia	3	Both	27	Age-standardized	495	Ischemic stroke	338	Low temperature	2	Percent	2021	0.0001024122899943	0.0006508071588816	-0.0004846530885384
1	Deaths	116	Saint Lucia	3	Both	27	Age-standardized	495	Ischemic stroke	338	Low temperature	3	Rate	2021	0.00544733901	0.03696749359	-0.026244086200000002
1	Deaths	160	Afghanistan	3	Both	27	Age-standardized	495	Ischemic stroke	337	High temperature	2	Percent	2021	0.0104407015696692	0.0300798952477007	-0.0037273263463444
1	Deaths	160	Afghanistan	3	Both	27	Age-standardized	495	Ischemic stroke	337	High temperature	3	Rate	2021	1.12669907688	3.30942334752	-0.41285874782
1	Deaths	161	Bangladesh	3	Both	22	All ages	495	Ischemic stroke	337	High temperature	1	Number	2021	1847.118413161715	4200.645053516672	153.5122792448194
1	Deaths	161	Bangladesh	3	Both	22	All ages	495	Ischemic stroke	337	High temperature	2	Percent	2021	0.0234958451386412	0.0517465217663861	0.0017668140026511
1	Deaths	161	Bangladesh	3	Both	22	All ages	495	Ischemic stroke	337	High temperature	3	Rate	2021	1.1219399806199999	2.55147238875	0.09324337972999999
1	Deaths	161	Bangladesh	3	Both	27	Age-standardized	495	Ischemic stroke	337	High temperature	2	Percent	2021	0.0234958451386412	0.0517465217663861	0.0017668140026511
1	Deaths	161	Bangladesh	3	Both	27	Age-standardized	495	Ischemic stroke	337	High temperature	3	Rate	2021	1.7147199996300002	3.8805753069	0.14079226799
1	Deaths	117	Saint Vincent and the Grenadines	3	Both	22	All ages	495	Ischemic stroke	338	Low temperature	1	Number	2021	0.0006632317066197	0.0242283691724767	-0.0237093989651173
1	Deaths	117	Saint Vincent and the Grenadines	3	Both	22	All ages	495	Ischemic stroke	338	Low temperature	2	Percent	2021	1.08453467995e-05	0.0003848849986176	-0.0003681282751051
1	Deaths	117	Saint Vincent and the Grenadines	3	Both	22	All ages	495	Ischemic stroke	338	Low temperature	3	Rate	2021	0.00058139835	0.02123893328	-0.020783996609999997
1	Deaths	117	Saint Vincent and the Grenadines	3	Both	27	Age-standardized	495	Ischemic stroke	338	Low temperature	2	Percent	2021	1.08453467995e-05	0.0003848849986176	-0.0003681282751051
1	Deaths	117	Saint Vincent and the Grenadines	3	Both	27	Age-standardized	495	Ischemic stroke	338	Low temperature	3	Rate	2021	0.00054254707	0.01985920994	-0.01939202135
1	Deaths	162	Bhutan	3	Both	27	Age-standardized	495	Ischemic stroke	337	High temperature	2	Percent	2021	0.0005825710714102	0.002494888869816	-0.0004633408623339
1	Deaths	162	Bhutan	3	Both	27	Age-standardized	495	Ischemic stroke	337	High temperature	3	Rate	2021	0.0223196165	0.09648703212	-0.01632749129
1	Deaths	118	Suriname	3	Both	22	All ages	495	Ischemic stroke	338	Low temperature	1	Number	2021	0.0534545139490406	0.2436284126496903	-0.1526338489787645
1	Deaths	118	Suriname	3	Both	22	All ages	495	Ischemic stroke	338	Low temperature	2	Percent	2021	0.0002232589734003	0.0009963828156322	-0.0006136095134872
1	Deaths	118	Suriname	3	Both	22	All ages	495	Ischemic stroke	338	Low temperature	3	Rate	2021	0.00922827448	0.04205949501	-0.02635038557
1	Deaths	118	Suriname	3	Both	27	Age-standardized	495	Ischemic stroke	338	Low temperature	2	Percent	2021	0.0002232589734003	0.0009963828156322	-0.0006136095134872
1	Deaths	118	Suriname	3	Both	27	Age-standardized	495	Ischemic stroke	338	Low temperature	3	Rate	2021	0.00940246251	0.04289592599	-0.026861817790000003
1	Deaths	163	India	3	Both	27	Age-standardized	495	Ischemic stroke	337	High temperature	2	Percent	2021	0.0265978956206685	0.0483019260822431	0.0095325487239854
1	Deaths	163	India	3	Both	27	Age-standardized	495	Ischemic stroke	337	High temperature	3	Rate	2021	0.8666109823400001	1.6081573221699998	0.31895837580999997
1	Deaths	119	Trinidad and Tobago	3	Both	22	All ages	495	Ischemic stroke	338	Low temperature	1	Number	2021	0.1133146130024649	0.8202919003937801	-0.6194259859781812
1	Deaths	119	Trinidad and Tobago	3	Both	22	All ages	495	Ischemic stroke	338	Low temperature	2	Percent	2021	0.0001456209195948	0.00098977002514	-0.000763328616617
1	Deaths	119	Trinidad and Tobago	3	Both	22	All ages	495	Ischemic stroke	338	Low temperature	3	Rate	2021	0.00813378236	0.058880982899999997	-0.0444627222
1	Deaths	119	Trinidad and Tobago	3	Both	27	Age-standardized	495	Ischemic stroke	338	Low temperature	2	Percent	2021	0.0001456209195948	0.00098977002514	-0.000763328616617
1	Deaths	119	Trinidad and Tobago	3	Both	27	Age-standardized	495	Ischemic stroke	338	Low temperature	3	Rate	2021	0.006274970519999999	0.04551528466	-0.0343263168
1	Deaths	164	Nepal	3	Both	27	Age-standardized	495	Ischemic stroke	337	High temperature	2	Percent	2021	0.0089413472855064	0.0292452293361268	-0.0054720353613087
1	Deaths	164	Nepal	3	Both	27	Age-standardized	495	Ischemic stroke	337	High temperature	3	Rate	2021	0.37316525438	1.2144022531299998	-0.21805860037
1	Deaths	142	Iran (Islamic Republic of)	3	Both	22	All ages	495	Ischemic stroke	337	High temperature	1	Number	2021	725.6873833361888	1804.3578415634397	-99.9866823811139
1	Deaths	142	Iran (Islamic Republic of)	3	Both	22	All ages	495	Ischemic stroke	337	High temperature	2	Percent	2021	0.0213657376549907	0.0526990094793579	-0.0029724305977891
1	Deaths	142	Iran (Islamic Republic of)	3	Both	22	All ages	495	Ischemic stroke	337	High temperature	3	Rate	2021	0.8501902767799999	2.1139233338700003	-0.11714094405
1	Deaths	165	Pakistan	3	Both	27	Age-standardized	495	Ischemic stroke	337	High temperature	2	Percent	2021	0.0610597557725419	0.1261172960506598	0.008109985053562
1	Deaths	165	Pakistan	3	Both	27	Age-standardized	495	Ischemic stroke	337	High temperature	3	Rate	2021	2.94611178018	6.3915755571199995	0.4126561998
1	Deaths	121	Bolivia (Plurinational State of)	3	Both	22	All ages	495	Ischemic stroke	338	Low temperature	1	Number	2021	149.74245232353107	208.2359524026309	103.09741955514951
1	Deaths	121	Bolivia (Plurinational State of)	3	Both	22	All ages	495	Ischemic stroke	338	Low temperature	2	Percent	2021	0.0699276845480337	0.0810489818418058	0.0643515789681132
1	Deaths	121	Bolivia (Plurinational State of)	3	Both	22	All ages	495	Ischemic stroke	338	Low temperature	3	Rate	2021	1.2693127525799999	1.76514105272	0.8739196358100001
1	Deaths	121	Bolivia (Plurinational State of)	3	Both	27	Age-standardized	495	Ischemic stroke	338	Low temperature	2	Percent	2021	0.0699276845480337	0.0810489818418058	0.0643515789681132
1	Deaths	121	Bolivia (Plurinational State of)	3	Both	27	Age-standardized	495	Ischemic stroke	338	Low temperature	3	Rate	2021	2.13697875014	2.9225803260000003	1.4993521373
1	Deaths	122	Ecuador	3	Both	22	All ages	495	Ischemic stroke	338	Low temperature	1	Number	2021	115.58522067414286	145.92275167141588	89.33243228655645
1	Deaths	122	Ecuador	3	Both	22	All ages	495	Ischemic stroke	338	Low temperature	2	Percent	2021	0.0414378381734864	0.0500581402727642	0.0366257831578077
1	Deaths	122	Ecuador	3	Both	22	All ages	495	Ischemic stroke	338	Low temperature	3	Rate	2021	0.63981583744	0.8077476256799999	0.49449492453
1	Deaths	122	Ecuador	3	Both	27	Age-standardized	495	Ischemic stroke	338	Low temperature	2	Percent	2021	0.0414378381734864	0.0500581402727642	0.0366257831578077
1	Deaths	122	Ecuador	3	Both	27	Age-standardized	495	Ischemic stroke	338	Low temperature	3	Rate	2021	0.80191408049	1.01498709756	0.6253986723899999
1	Deaths	123	Peru	3	Both	22	All ages	495	Ischemic stroke	338	Low temperature	1	Number	2021	328.8821029860632	418.20939686904	240.44921368755797
1	Deaths	123	Peru	3	Both	22	All ages	495	Ischemic stroke	338	Low temperature	2	Percent	2021	0.0676736676108267	0.0795732798869793	0.0560719960783561
1	Deaths	123	Peru	3	Both	22	All ages	495	Ischemic stroke	338	Low temperature	3	Rate	2021	0.90674115529	1.15302008904	0.66292813086
1	Deaths	123	Peru	3	Both	27	Age-standardized	495	Ischemic stroke	338	Low temperature	2	Percent	2021	0.0676736676108267	0.0795732798869793	0.0560719960783561
1	Deaths	123	Peru	3	Both	27	Age-standardized	495	Ischemic stroke	338	Low temperature	3	Rate	2021	0.9929681582	1.26390830483	0.72365839605
1	Deaths	125	Colombia	3	Both	22	All ages	495	Ischemic stroke	338	Low temperature	1	Number	2021	356.24740866220634	452.9702611992029	274.60317718246023
1	Deaths	125	Colombia	3	Both	22	All ages	495	Ischemic stroke	338	Low temperature	2	Percent	2021	0.0435624356661642	0.0534631189267868	0.0353659981489377
1	Deaths	125	Colombia	3	Both	22	All ages	495	Ischemic stroke	338	Low temperature	3	Rate	2021	0.72614006845	0.9232905236	0.55972440789
1	Deaths	125	Colombia	3	Both	27	Age-standardized	495	Ischemic stroke	338	Low temperature	2	Percent	2021	0.0435624356661642	0.0534631189267868	0.0353659981489377
1	Deaths	125	Colombia	3	Both	27	Age-standardized	495	Ischemic stroke	338	Low temperature	3	Rate	2021	0.6330891039500001	0.8025279487499999	0.48915646891
1	Deaths	126	Costa Rica	3	Both	22	All ages	495	Ischemic stroke	338	Low temperature	1	Number	2021	22.64508963086317	29.72282863260579	15.296819687355296
1	Deaths	126	Costa Rica	3	Both	22	All ages	495	Ischemic stroke	338	Low temperature	2	Percent	2021	0.0250586959719831	0.0336701762815447	0.0167532273307401
1	Deaths	126	Costa Rica	3	Both	22	All ages	495	Ischemic stroke	338	Low temperature	3	Rate	2021	0.47695001877	0.62602108914	0.32218103598
1	Deaths	126	Costa Rica	3	Both	27	Age-standardized	495	Ischemic stroke	338	Low temperature	2	Percent	2021	0.0250586959719831	0.0336701762815447	0.0167532273307401
1	Deaths	126	Costa Rica	3	Both	27	Age-standardized	495	Ischemic stroke	338	Low temperature	3	Rate	2021	0.40110064586	0.52786612142	0.27162801434
1	Deaths	168	Angola	3	Both	22	All ages	495	Ischemic stroke	337	High temperature	1	Number	2021	9.446438800723906	33.822420159073005	-8.30699959733921
1	Deaths	168	Angola	3	Both	22	All ages	495	Ischemic stroke	337	High temperature	2	Percent	2021	0.0022114690783462	0.0083135200988004	-0.0017936806047399
1	Deaths	168	Angola	3	Both	22	All ages	495	Ischemic stroke	337	High temperature	3	Rate	2021	0.02888249317	0.10341207303	-0.02539865701
1	Deaths	168	Angola	3	Both	27	Age-standardized	495	Ischemic stroke	337	High temperature	2	Percent	2021	0.0022114690783462	0.0083135200988004	-0.0017936806047399
1	Deaths	168	Angola	3	Both	27	Age-standardized	495	Ischemic stroke	337	High temperature	3	Rate	2021	0.14101857953	0.51622447725	-0.12252574663
1	Deaths	169	Central African Republic	3	Both	22	All ages	495	Ischemic stroke	337	High temperature	1	Number	2021	8.569720054881207	15.713974662706663	1.9424778603769632
1	Deaths	169	Central African Republic	3	Both	22	All ages	495	Ischemic stroke	337	High temperature	2	Percent	2021	0.0107952109152472	0.0176260251271192	0.0024721490293789
1	Deaths	169	Central African Republic	3	Both	22	All ages	495	Ischemic stroke	337	High temperature	3	Rate	2021	0.15626384374	0.28653515698	0.03541995012
1	Deaths	169	Central African Republic	3	Both	27	Age-standardized	495	Ischemic stroke	337	High temperature	2	Percent	2021	0.0107952109152472	0.0176260251271192	0.0024721490293789
1	Deaths	169	Central African Republic	3	Both	27	Age-standardized	495	Ischemic stroke	337	High temperature	3	Rate	2021	0.76708467738	1.38604081925	0.17836775833000001
1	Deaths	170	Congo	3	Both	22	All ages	495	Ischemic stroke	337	High temperature	1	Number	2021	2.1072832951609985	5.579709319751155	0.2395039244620585
1	Deaths	170	Congo	3	Both	22	All ages	495	Ischemic stroke	337	High temperature	2	Percent	2021	0.0019239804528741	0.0048049804379819	0.0002138231696523
1	Deaths	170	Congo	3	Both	22	All ages	495	Ischemic stroke	337	High temperature	3	Rate	2021	0.03908454344	0.10348888153000001	0.00444216568
1	Deaths	170	Congo	3	Both	27	Age-standardized	495	Ischemic stroke	337	High temperature	2	Percent	2021	0.0019239804528741	0.0048049804379819	0.0002138231696523
1	Deaths	170	Congo	3	Both	27	Age-standardized	495	Ischemic stroke	337	High temperature	3	Rate	2021	0.13344384598	0.36261158002	0.015250993
1	Deaths	127	El Salvador	3	Both	22	All ages	495	Ischemic stroke	338	Low temperature	1	Number	2021	1.0383785544945154	1.7374942261709705	0.5197379605237926
1	Deaths	127	El Salvador	3	Both	22	All ages	495	Ischemic stroke	338	Low temperature	2	Percent	2021	0.0009563257403664	0.0015017427250108	0.0004756640758762
1	Deaths	127	El Salvador	3	Both	22	All ages	495	Ischemic stroke	338	Low temperature	3	Rate	2021	0.01609832134	0.026936939580000003	0.00805766709
1	Deaths	127	El Salvador	3	Both	27	Age-standardized	495	Ischemic stroke	338	Low temperature	2	Percent	2021	0.0009563257403664	0.0015017427250108	0.0004756640758762
1	Deaths	127	El Salvador	3	Both	27	Age-standardized	495	Ischemic stroke	338	Low temperature	3	Rate	2021	0.01507360361	0.025150231749999998	0.00756064728
1	Deaths	171	Democratic Republic of the Congo	3	Both	22	All ages	495	Ischemic stroke	337	High temperature	1	Number	2021	31.729452000520304	93.4058830549063	-9.284927167092476
1	Deaths	171	Democratic Republic of the Congo	3	Both	22	All ages	495	Ischemic stroke	337	High temperature	2	Percent	2021	0.0026184164252603	0.0075467172715011	-0.0007098815812191
1	Deaths	171	Democratic Republic of the Congo	3	Both	22	All ages	495	Ischemic stroke	337	High temperature	3	Rate	2021	0.03524798963	0.10376383423	-0.01031454992
1	Deaths	171	Democratic Republic of the Congo	3	Both	27	Age-standardized	495	Ischemic stroke	337	High temperature	2	Percent	2021	0.0026184164252603	0.0075467172715011	-0.0007098815812191
1	Deaths	171	Democratic Republic of the Congo	3	Both	27	Age-standardized	495	Ischemic stroke	337	High temperature	3	Rate	2021	0.14945325326	0.44081628731999994	-0.042512233340000004
1	Deaths	128	Guatemala	3	Both	22	All ages	495	Ischemic stroke	338	Low temperature	1	Number	2021	52.97076878298488	70.54971019624793	30.6492009190116
1	Deaths	128	Guatemala	3	Both	22	All ages	495	Ischemic stroke	338	Low temperature	2	Percent	2021	0.0320266584125105	0.0425000423327508	0.0183633462456971
1	Deaths	128	Guatemala	3	Both	22	All ages	495	Ischemic stroke	338	Low temperature	3	Rate	2021	0.33595179949	0.44744115742	0.19438370328000001
1	Deaths	128	Guatemala	3	Both	27	Age-standardized	495	Ischemic stroke	338	Low temperature	2	Percent	2021	0.0320266584125105	0.0425000423327508	0.0183633462456971
1	Deaths	128	Guatemala	3	Both	27	Age-standardized	495	Ischemic stroke	338	Low temperature	3	Rate	2021	0.6001565327499999	0.80308501681	0.34306851263
1	Deaths	129	Honduras	3	Both	22	All ages	495	Ischemic stroke	338	Low temperature	1	Number	2021	30.709753020862784	44.51213858135462	13.483705282237654
1	Deaths	129	Honduras	3	Both	22	All ages	495	Ischemic stroke	338	Low temperature	2	Percent	2021	0.0117899947642428	0.0173411706953295	0.0052747984287243
1	Deaths	129	Honduras	3	Both	22	All ages	495	Ischemic stroke	338	Low temperature	3	Rate	2021	0.30375153064	0.44027153904	0.13336792762
1	Deaths	129	Honduras	3	Both	27	Age-standardized	495	Ischemic stroke	338	Low temperature	2	Percent	2021	0.0117899947642428	0.0173411706953295	0.0052747984287243
1	Deaths	129	Honduras	3	Both	27	Age-standardized	495	Ischemic stroke	338	Low temperature	3	Rate	2021	0.64707568769	0.92077014302	0.28401763904
1	Deaths	172	Equatorial Guinea	3	Both	22	All ages	495	Ischemic stroke	337	High temperature	1	Number	2021	0.0397693386960579	0.1614504764462896	-0.205782653397563
1	Deaths	172	Equatorial Guinea	3	Both	22	All ages	495	Ischemic stroke	337	High temperature	2	Percent	2021	0.0002281655741475	0.0008874983450485	-0.001084048971577
1	Deaths	172	Equatorial Guinea	3	Both	22	All ages	495	Ischemic stroke	337	High temperature	3	Rate	2021	0.00262970477	0.01067573921	-0.01360715676
1	Deaths	172	Equatorial Guinea	3	Both	27	Age-standardized	495	Ischemic stroke	337	High temperature	2	Percent	2021	0.0002281655741475	0.0008874983450485	-0.001084048971577
1	Deaths	172	Equatorial Guinea	3	Both	27	Age-standardized	495	Ischemic stroke	337	High temperature	3	Rate	2021	0.012584094220000001	0.05166003485	-0.06447823729
1	Deaths	130	Mexico	3	Both	22	All ages	495	Ischemic stroke	338	Low temperature	1	Number	2021	932.2202876267776	1083.2925712653573	756.4624946103108
1	Deaths	130	Mexico	3	Both	22	All ages	495	Ischemic stroke	338	Low temperature	2	Percent	2021	0.0476972797870966	0.0551364283175112	0.0402115140084824
1	Deaths	130	Mexico	3	Both	22	All ages	495	Ischemic stroke	338	Low temperature	3	Rate	2021	0.7211085569300001	0.83796882901	0.5851530857
1	Deaths	130	Mexico	3	Both	27	Age-standardized	495	Ischemic stroke	338	Low temperature	2	Percent	2021	0.0477153427528433	0.0551988965757873	0.0402335244257878
1	Deaths	130	Mexico	3	Both	27	Age-standardized	495	Ischemic stroke	338	Low temperature	3	Rate	2021	0.8443545446	0.9795396955799999	0.6856913232899999
1	Deaths	154	Tunisia	3	Both	22	All ages	495	Ischemic stroke	337	High temperature	1	Number	2021	159.67288361819217	458.72274037921903	-8.642701691325694
1	Deaths	154	Tunisia	3	Both	22	All ages	495	Ischemic stroke	337	High temperature	2	Percent	2021	0.023592430082515	0.065915632071447	-0.0013869652573424
1	Deaths	154	Tunisia	3	Both	22	All ages	495	Ischemic stroke	337	High temperature	3	Rate	2021	1.3482949799700001	3.87350409185	-0.07297990140999999
1	Deaths	131	Nicaragua	3	Both	22	All ages	495	Ischemic stroke	338	Low temperature	1	Number	2021	2.428285162965773	3.786104844978376	1.291683770585181
1	Deaths	131	Nicaragua	3	Both	22	All ages	495	Ischemic stroke	338	Low temperature	2	Percent	2021	0.0035567068186398	0.0051542828166668	0.0017825309704814
1	Deaths	131	Nicaragua	3	Both	22	All ages	495	Ischemic stroke	338	Low temperature	3	Rate	2021	0.03641166377	0.05677190583	0.01936854693
1	Deaths	131	Nicaragua	3	Both	27	Age-standardized	495	Ischemic stroke	338	Low temperature	2	Percent	2021	0.0035567068186398	0.0051542828166668	0.0017825309704814
1	Deaths	131	Nicaragua	3	Both	27	Age-standardized	495	Ischemic stroke	338	Low temperature	3	Rate	2021	0.06075199101999999	0.09377073995	0.03239361444
1	Deaths	173	Gabon	3	Both	22	All ages	495	Ischemic stroke	337	High temperature	1	Number	2021	0.3382000558897847	0.6428209304456376	0.1508247578713151
1	Deaths	173	Gabon	3	Both	22	All ages	495	Ischemic stroke	337	High temperature	2	Percent	2021	0.0008580222460014	0.0015384949355532	0.0003971397302337
1	Deaths	173	Gabon	3	Both	22	All ages	495	Ischemic stroke	337	High temperature	3	Rate	2021	0.0186224855	0.03539598308	0.00830494205
1	Deaths	173	Gabon	3	Both	27	Age-standardized	495	Ischemic stroke	337	High temperature	2	Percent	2021	0.0008580222460014	0.0015384949355532	0.0003971397302337
1	Deaths	173	Gabon	3	Both	27	Age-standardized	495	Ischemic stroke	337	High temperature	3	Rate	2021	0.049892471140000005	0.09496017266000001	0.02177692098
1	Deaths	132	Panama	3	Both	22	All ages	495	Ischemic stroke	338	Low temperature	1	Number	2021	3.5979136889882333	5.215735804933822	2.4100767153781337
1	Deaths	132	Panama	3	Both	22	All ages	495	Ischemic stroke	338	Low temperature	2	Percent	2021	0.0033515458264763	0.004539446242691	0.0024486350464899
1	Deaths	132	Panama	3	Both	22	All ages	495	Ischemic stroke	338	Low temperature	3	Rate	2021	0.08382834954	0.12152223816	0.05615275151
1	Deaths	132	Panama	3	Both	27	Age-standardized	495	Ischemic stroke	338	Low temperature	2	Percent	2021	0.0033515458264763	0.004539446242691	0.0024486350464899
1	Deaths	132	Panama	3	Both	27	Age-standardized	495	Ischemic stroke	338	Low temperature	3	Rate	2021	0.07718484827	0.11128442956000001	0.05183450057
1	Deaths	133	Venezuela (Bolivarian Republic of)	3	Both	22	All ages	495	Ischemic stroke	338	Low temperature	1	Number	2021	69.90673301884527	96.0278294093956	46.07781062117508
1	Deaths	133	Venezuela (Bolivarian Republic of)	3	Both	22	All ages	495	Ischemic stroke	338	Low temperature	2	Percent	2021	0.0095877367796129	0.0122694582154278	0.0070011047065817
1	Deaths	133	Venezuela (Bolivarian Republic of)	3	Both	22	All ages	495	Ischemic stroke	338	Low temperature	3	Rate	2021	0.26252263629	0.3606158927	0.17303724257
1	Deaths	133	Venezuela (Bolivarian Republic of)	3	Both	27	Age-standardized	495	Ischemic stroke	338	Low temperature	2	Percent	2021	0.0095877367796129	0.0122694582154278	0.0070011047065817
1	Deaths	133	Venezuela (Bolivarian Republic of)	3	Both	27	Age-standardized	495	Ischemic stroke	338	Low temperature	3	Rate	2021	0.26556535649	0.36420015141	0.17525497669
1	Deaths	175	Burundi	3	Both	22	All ages	495	Ischemic stroke	337	High temperature	1	Number	2021	0.0896234098385116	0.8593368135907735	-0.4817438472744038
1	Deaths	175	Burundi	3	Both	22	All ages	495	Ischemic stroke	337	High temperature	2	Percent	2021	5.73517420968e-05	0.0005343609813007	-0.0002941498316747
1	Deaths	175	Burundi	3	Both	22	All ages	495	Ischemic stroke	337	High temperature	3	Rate	2021	0.0006779229500000001	0.00650013369	-0.0036439721500000004
1	Deaths	175	Burundi	3	Both	27	Age-standardized	495	Ischemic stroke	337	High temperature	2	Percent	2021	5.73517420968e-05	0.0005343609813007	-0.0002941498316747
1	Deaths	175	Burundi	3	Both	27	Age-standardized	495	Ischemic stroke	337	High temperature	3	Rate	2021	0.0029861591	0.029048886700000002	-0.016067520579999998
1	Deaths	135	Brazil	3	Both	22	All ages	495	Ischemic stroke	338	Low temperature	1	Number	2021	1611.7838388862838	1971.753885585185	1280.843883572389
1	Deaths	135	Brazil	3	Both	22	All ages	495	Ischemic stroke	338	Low temperature	2	Percent	2021	0.0231592053507471	0.0280624666739393	0.0192274648510076
1	Deaths	135	Brazil	3	Both	22	All ages	495	Ischemic stroke	338	Low temperature	3	Rate	2021	0.73144527387	0.89480364925	0.58126107397
1	Deaths	135	Brazil	3	Both	27	Age-standardized	495	Ischemic stroke	338	Low temperature	2	Percent	2021	0.0231534941129323	0.0280568162390917	0.0192241249159592
1	Deaths	135	Brazil	3	Both	27	Age-standardized	495	Ischemic stroke	338	Low temperature	3	Rate	2021	0.68115789949	0.8343510580400001	0.5386253565
1	Deaths	136	Paraguay	3	Both	22	All ages	495	Ischemic stroke	338	Low temperature	1	Number	2021	53.29680105078974	75.06805562164077	35.2851022583758
1	Deaths	136	Paraguay	3	Both	22	All ages	495	Ischemic stroke	338	Low temperature	2	Percent	2021	0.0268042045651928	0.0346967876680578	0.0193737621036818
1	Deaths	136	Paraguay	3	Both	22	All ages	495	Ischemic stroke	338	Low temperature	3	Rate	2021	0.74345075332	1.04714356963	0.49220094523
1	Deaths	136	Paraguay	3	Both	27	Age-standardized	495	Ischemic stroke	338	Low temperature	2	Percent	2021	0.0268042045651928	0.0346967876680578	0.0193737621036818
1	Deaths	136	Paraguay	3	Both	27	Age-standardized	495	Ischemic stroke	338	Low temperature	3	Rate	2021	1.0383640341	1.46355306651	0.68853259768
1	Deaths	176	Comoros	3	Both	27	Age-standardized	495	Ischemic stroke	337	High temperature	2	Percent	2021	0.0002932834550577	0.0007899525007334	-0.0004098242001801
1	Deaths	176	Comoros	3	Both	27	Age-standardized	495	Ischemic stroke	337	High temperature	3	Rate	2021	0.01421806193	0.04041640059	-0.01969462594
1	Deaths	139	Algeria	3	Both	22	All ages	495	Ischemic stroke	338	Low temperature	1	Number	2021	1346.9617037084606	1687.4099700433044	1011.2705455752152
1	Deaths	139	Algeria	3	Both	22	All ages	495	Ischemic stroke	338	Low temperature	2	Percent	2021	0.0705345372400167	0.0789204777964631	0.0617208534661945
1	Deaths	139	Algeria	3	Both	22	All ages	495	Ischemic stroke	338	Low temperature	3	Rate	2021	3.04756596755	3.8178466276000003	2.28804849477
1	Deaths	139	Algeria	3	Both	27	Age-standardized	495	Ischemic stroke	338	Low temperature	2	Percent	2021	0.0705345372400167	0.0789204777964631	0.0617208534661945
1	Deaths	139	Algeria	3	Both	27	Age-standardized	495	Ischemic stroke	338	Low temperature	3	Rate	2021	5.777761749580001	7.11813911868	4.429286107359999
1	Deaths	177	Djibouti	3	Both	22	All ages	495	Ischemic stroke	337	High temperature	1	Number	2021	14.309246338719936	25.78215882558004	7.626732332405047
1	Deaths	177	Djibouti	3	Both	22	All ages	495	Ischemic stroke	337	High temperature	2	Percent	2021	0.0758670891443839	0.1197329370424463	0.0453159877014158
1	Deaths	177	Djibouti	3	Both	22	All ages	495	Ischemic stroke	337	High temperature	3	Rate	2021	1.13683955429	2.04833834389	0.60592785813
1	Deaths	177	Djibouti	3	Both	27	Age-standardized	495	Ischemic stroke	337	High temperature	2	Percent	2021	0.0758670891443839	0.1197329370424463	0.0453159877014158
1	Deaths	177	Djibouti	3	Both	27	Age-standardized	495	Ischemic stroke	337	High temperature	3	Rate	2021	4.06666426735	7.12924659054	2.2168953241000002
1	Deaths	157	Yemen	3	Both	22	All ages	495	Ischemic stroke	337	High temperature	1	Number	2021	175.18616923873577	324.6073259346093	78.00081612830901
1	Deaths	157	Yemen	3	Both	22	All ages	495	Ischemic stroke	337	High temperature	2	Percent	2021	0.0161701033355908	0.0282379268487667	0.0075365935868405
1	Deaths	157	Yemen	3	Both	22	All ages	495	Ischemic stroke	337	High temperature	3	Rate	2021	0.52071369623	0.96484489184	0.23184531891000001
1	Deaths	178	Eritrea	3	Both	22	All ages	495	Ischemic stroke	337	High temperature	1	Number	2021	23.23221823463857	41.899394113220765	11.254803393327895
1	Deaths	178	Eritrea	3	Both	22	All ages	495	Ischemic stroke	337	High temperature	2	Percent	2021	0.02820484782752	0.0463976022904667	0.0155886469079906
1	Deaths	178	Eritrea	3	Both	22	All ages	495	Ischemic stroke	337	High temperature	3	Rate	2021	0.35211490823999997	0.6350405787500001	0.17058138935
1	Deaths	178	Eritrea	3	Both	27	Age-standardized	495	Ischemic stroke	337	High temperature	2	Percent	2021	0.02820484782752	0.0463976022904667	0.0155886469079906
1	Deaths	178	Eritrea	3	Both	27	Age-standardized	495	Ischemic stroke	337	High temperature	3	Rate	2021	1.5586211914800001	2.70617408229	0.7826235796200001
1	Deaths	179	Ethiopia	3	Both	22	All ages	495	Ischemic stroke	337	High temperature	1	Number	2021	20.96482205062189	42.890800392793054	7.504159364387915
1	Deaths	179	Ethiopia	3	Both	22	All ages	495	Ischemic stroke	337	High temperature	2	Percent	2021	0.0024551524154732	0.0047894669059545	0.000984505071583
1	Deaths	179	Ethiopia	3	Both	22	All ages	495	Ischemic stroke	337	High temperature	3	Rate	2021	0.01924472831	0.03937175325	0.0068884681100000004
1	Deaths	179	Ethiopia	3	Both	27	Age-standardized	495	Ischemic stroke	337	High temperature	2	Percent	2021	0.0023135731278093	0.0046423789368657	0.0008640304626012
1	Deaths	179	Ethiopia	3	Both	27	Age-standardized	495	Ischemic stroke	337	High temperature	3	Rate	2021	0.06286386065999999	0.13141211102	0.02107290986
1	Deaths	140	Bahrain	3	Both	22	All ages	495	Ischemic stroke	338	Low temperature	1	Number	2021	5.320391064007158	9.551424526243771	1.5754020035940153
1	Deaths	140	Bahrain	3	Both	22	All ages	495	Ischemic stroke	338	Low temperature	2	Percent	2021	0.025276658741713	0.0448565921261157	0.0072775188222275
1	Deaths	140	Bahrain	3	Both	22	All ages	495	Ischemic stroke	338	Low temperature	3	Rate	2021	0.34782968104	0.62444074251	0.10299460506000001
1	Deaths	140	Bahrain	3	Both	27	Age-standardized	495	Ischemic stroke	338	Low temperature	2	Percent	2021	0.025276658741713	0.0448565921261157	0.0072775188222275
1	Deaths	140	Bahrain	3	Both	27	Age-standardized	495	Ischemic stroke	338	Low temperature	3	Rate	2021	1.44251600644	2.5697185993000002	0.43507894205000003
1	Deaths	160	Afghanistan	3	Both	22	All ages	495	Ischemic stroke	337	High temperature	1	Number	2021	78.63933513570669	231.4578332180339	-28.621363055940478
1	Deaths	160	Afghanistan	3	Both	22	All ages	495	Ischemic stroke	337	High temperature	2	Percent	2021	0.0104407015696692	0.0300798952477007	-0.0037273263463444
1	Deaths	160	Afghanistan	3	Both	22	All ages	495	Ischemic stroke	337	High temperature	3	Rate	2021	0.25186997011	0.74132464923	-0.09166992377000001
1	Deaths	180	Kenya	3	Both	22	All ages	495	Ischemic stroke	337	High temperature	1	Number	2021	9.965494606246354	14.019549209642443	6.389518235631262
1	Deaths	180	Kenya	3	Both	22	All ages	495	Ischemic stroke	337	High temperature	2	Percent	2021	0.0017155698461053	0.0021438587878911	0.001241399386827
1	Deaths	180	Kenya	3	Both	22	All ages	495	Ischemic stroke	337	High temperature	3	Rate	2021	0.01990614794	0.028004151489999997	0.012763109140000001
1	Deaths	180	Kenya	3	Both	27	Age-standardized	495	Ischemic stroke	337	High temperature	2	Percent	2021	0.0016187867467591	0.0020271124234351	0.001173811853727
1	Deaths	180	Kenya	3	Both	27	Age-standardized	495	Ischemic stroke	337	High temperature	3	Rate	2021	0.06761287532	0.09492094	0.04396405623
1	Deaths	181	Madagascar	3	Both	22	All ages	495	Ischemic stroke	337	High temperature	1	Number	2021	13.495300733610598	40.91671790191536	-3.520469216075635
1	Deaths	181	Madagascar	3	Both	22	All ages	495	Ischemic stroke	337	High temperature	2	Percent	2021	0.0030011890512944	0.0086487523846966	-0.000767785316126
1	Deaths	181	Madagascar	3	Both	22	All ages	495	Ischemic stroke	337	High temperature	3	Rate	2021	0.04725671502	0.14327873945	-0.01232768456
1	Deaths	181	Madagascar	3	Both	27	Age-standardized	495	Ischemic stroke	337	High temperature	2	Percent	2021	0.0030011890512944	0.0086487523846966	-0.000767785316126
1	Deaths	181	Madagascar	3	Both	27	Age-standardized	495	Ischemic stroke	337	High temperature	3	Rate	2021	0.21468659325999997	0.64288546883	-0.05531719408
1	Deaths	162	Bhutan	3	Both	22	All ages	495	Ischemic stroke	337	High temperature	1	Number	2021	0.1176127712278013	0.5071045067600592	-0.0861569205803695
1	Deaths	162	Bhutan	3	Both	22	All ages	495	Ischemic stroke	337	High temperature	2	Percent	2021	0.0005825710714102	0.002494888869816	-0.0004633408623339
1	Deaths	162	Bhutan	3	Both	22	All ages	495	Ischemic stroke	337	High temperature	3	Rate	2021	0.01553874442	0.06699754832	-0.011382865609999999
1	Deaths	182	Malawi	3	Both	22	All ages	495	Ischemic stroke	337	High temperature	1	Number	2021	22.421168206484268	78.05575747745496	-13.454659829865149
1	Deaths	182	Malawi	3	Both	22	All ages	495	Ischemic stroke	337	High temperature	2	Percent	2021	0.0069648968742327	0.0235500734037971	-0.0042436910967873
1	Deaths	182	Malawi	3	Both	22	All ages	495	Ischemic stroke	337	High temperature	3	Rate	2021	0.11528872921	0.40135951011	-0.06918331014
1	Deaths	182	Malawi	3	Both	27	Age-standardized	495	Ischemic stroke	337	High temperature	2	Percent	2021	0.0069648968742327	0.0235500734037971	-0.0042436910967873
1	Deaths	182	Malawi	3	Both	27	Age-standardized	495	Ischemic stroke	337	High temperature	3	Rate	2021	0.46412856181999995	1.6531481437400002	-0.27551985794
1	Deaths	141	Egypt	3	Both	22	All ages	495	Ischemic stroke	338	Low temperature	1	Number	2021	1659.8042459727883	2376.837295666479	931.0473333223944
1	Deaths	141	Egypt	3	Both	22	All ages	495	Ischemic stroke	338	Low temperature	2	Percent	2021	0.0303962078481923	0.040356305396856	0.0180167333022797
1	Deaths	141	Egypt	3	Both	22	All ages	495	Ischemic stroke	338	Low temperature	3	Rate	2021	1.57137592777	2.25020807104	0.88144452621
1	Deaths	141	Egypt	3	Both	27	Age-standardized	495	Ischemic stroke	338	Low temperature	2	Percent	2021	0.0303962078481923	0.040356305396856	0.0180167333022797
1	Deaths	141	Egypt	3	Both	27	Age-standardized	495	Ischemic stroke	338	Low temperature	3	Rate	2021	4.24510100071	6.02834548182	2.46267729826
1	Deaths	163	India	3	Both	22	All ages	495	Ischemic stroke	337	High temperature	1	Number	2021	8380.266906849194	15609.60961163818	3016.645960921126
1	Deaths	163	India	3	Both	22	All ages	495	Ischemic stroke	337	High temperature	2	Percent	2021	0.0267415220602301	0.0486542471214183	0.0094664919492918
1	Deaths	163	India	3	Both	22	All ages	495	Ischemic stroke	337	High temperature	3	Rate	2021	0.59245646371	1.10354648763	0.21326664391000003
1	Deaths	183	Mauritius	3	Both	22	All ages	495	Ischemic stroke	337	High temperature	1	Number	2021	0.586155507968718	2.5601181899142533	-0.8633331702186668
1	Deaths	183	Mauritius	3	Both	22	All ages	495	Ischemic stroke	337	High temperature	2	Percent	2021	0.0010038344131293	0.004403819772939	-0.0015380434963995
1	Deaths	183	Mauritius	3	Both	22	All ages	495	Ischemic stroke	337	High temperature	3	Rate	2021	0.04608272794	0.20127291896000002	-0.0678740489
1	Deaths	183	Mauritius	3	Both	27	Age-standardized	495	Ischemic stroke	337	High temperature	2	Percent	2021	0.0010038344131293	0.004403819772939	-0.0015380434963995
1	Deaths	183	Mauritius	3	Both	27	Age-standardized	495	Ischemic stroke	337	High temperature	3	Rate	2021	0.03573998538	0.15636713735	-0.05263751613
1	Deaths	184	Mozambique	3	Both	22	All ages	495	Ischemic stroke	337	High temperature	1	Number	2021	57.54366337868203	166.44669903089508	-27.89301489180185
1	Deaths	184	Mozambique	3	Both	22	All ages	495	Ischemic stroke	337	High temperature	2	Percent	2021	0.0085618207063564	0.0258531161782267	-0.0042494902157578
1	Deaths	184	Mozambique	3	Both	22	All ages	495	Ischemic stroke	337	High temperature	3	Rate	2021	0.18519069247	0.53566939681	-0.08976708188999999
1	Deaths	184	Mozambique	3	Both	27	Age-standardized	495	Ischemic stroke	337	High temperature	2	Percent	2021	0.0085618207063564	0.0258531161782267	-0.0042494902157578
1	Deaths	184	Mozambique	3	Both	27	Age-standardized	495	Ischemic stroke	337	High temperature	3	Rate	2021	0.7603576013700001	2.2445257774100003	-0.37451762516000003
1	Deaths	164	Nepal	3	Both	22	All ages	495	Ischemic stroke	337	High temperature	1	Number	2021	66.28557865521884	211.92769443070267	-38.38365818183492
1	Deaths	164	Nepal	3	Both	22	All ages	495	Ischemic stroke	337	High temperature	2	Percent	2021	0.0089413472855064	0.0292452293361268	-0.0054720353613087
1	Deaths	164	Nepal	3	Both	22	All ages	495	Ischemic stroke	337	High temperature	3	Rate	2021	0.21293279624	0.68078694479	-0.1233019283
1	Deaths	142	Iran (Islamic Republic of)	3	Both	22	All ages	495	Ischemic stroke	338	Low temperature	1	Number	2021	2456.199596704193	2913.3114770189604	1941.859277188784
1	Deaths	142	Iran (Islamic Republic of)	3	Both	22	All ages	495	Ischemic stroke	338	Low temperature	2	Percent	2021	0.0721873880504828	0.0835853492834949	0.0596953832477722
1	Deaths	142	Iran (Islamic Republic of)	3	Both	22	All ages	495	Ischemic stroke	338	Low temperature	3	Rate	2021	2.87759862291	3.41313511557	2.2750152672499997
1	Deaths	142	Iran (Islamic Republic of)	3	Both	27	Age-standardized	495	Ischemic stroke	338	Low temperature	2	Percent	2021	0.0722774072417969	0.0836012594730787	0.0598302320694632
1	Deaths	142	Iran (Islamic Republic of)	3	Both	27	Age-standardized	495	Ischemic stroke	338	Low temperature	3	Rate	2021	3.82852451587	4.53646632089	3.02289584714
1	Deaths	185	Rwanda	3	Both	22	All ages	495	Ischemic stroke	337	High temperature	1	Number	2021	0.1124613309835696	0.5185518643722564	-0.0941833017217411
1	Deaths	185	Rwanda	3	Both	22	All ages	495	Ischemic stroke	337	High temperature	2	Percent	2021	6.00075075462e-05	0.0002731344376108	-5.81094953008e-05
1	Deaths	185	Rwanda	3	Both	22	All ages	495	Ischemic stroke	337	High temperature	3	Rate	2021	0.00084748346	0.00390769096	-0.00070974431
1	Deaths	185	Rwanda	3	Both	27	Age-standardized	495	Ischemic stroke	337	High temperature	2	Percent	2021	6.00075075462e-05	0.0002731344376108	-5.81094953008e-05
1	Deaths	185	Rwanda	3	Both	27	Age-standardized	495	Ischemic stroke	337	High temperature	3	Rate	2021	0.0029068769300000003	0.01332881602	-0.00238260537
1	Deaths	165	Pakistan	3	Both	22	All ages	495	Ischemic stroke	337	High temperature	1	Number	2021	2509.582562001658	5507.831599994657	360.0188608097057
1	Deaths	165	Pakistan	3	Both	22	All ages	495	Ischemic stroke	337	High temperature	2	Percent	2021	0.0610922937806768	0.1260282015345798	0.0081437733486454
1	Deaths	165	Pakistan	3	Both	22	All ages	495	Ischemic stroke	337	High temperature	3	Rate	2021	1.06539763091	2.33824972603	0.15283945912
1	Deaths	143	Iraq	3	Both	22	All ages	495	Ischemic stroke	338	Low temperature	1	Number	2021	1255.1605306456463	2193.002264540274	561.1471956439566
1	Deaths	143	Iraq	3	Both	22	All ages	495	Ischemic stroke	338	Low temperature	2	Percent	2021	0.0614619229408562	0.1036316859203494	0.0281405185776457
1	Deaths	143	Iraq	3	Both	22	All ages	495	Ischemic stroke	338	Low temperature	3	Rate	2021	3.04470787812	5.31967912355	1.36120380274
1	Deaths	143	Iraq	3	Both	27	Age-standardized	495	Ischemic stroke	338	Low temperature	2	Percent	2021	0.0614619229408562	0.1036316859203494	0.0281405185776457
1	Deaths	143	Iraq	3	Both	27	Age-standardized	495	Ischemic stroke	338	Low temperature	3	Rate	2021	7.572050194030001	13.33728016631	3.43173851033
1	Deaths	186	Seychelles	3	Both	22	All ages	495	Ischemic stroke	337	High temperature	1	Number	2021	0.1780357171398444	0.2621989200123785	0.1129587875699108
1	Deaths	186	Seychelles	3	Both	22	All ages	495	Ischemic stroke	337	High temperature	2	Percent	2021	0.0043661016925683	0.0061102213931834	0.0029584018530329
1	Deaths	186	Seychelles	3	Both	22	All ages	495	Ischemic stroke	337	High temperature	3	Rate	2021	0.16886388237	0.24869126431	0.10713950955000001
1	Deaths	186	Seychelles	3	Both	27	Age-standardized	495	Ischemic stroke	337	High temperature	2	Percent	2021	0.0043661016925683	0.0061102213931834	0.0029584018530329
1	Deaths	186	Seychelles	3	Both	27	Age-standardized	495	Ischemic stroke	337	High temperature	3	Rate	2021	0.18931707566	0.27866716399	0.1198238501
1	Deaths	144	Jordan	3	Both	22	All ages	495	Ischemic stroke	338	Low temperature	1	Number	2021	133.03886169914847	174.10967230104646	98.0393744218876
1	Deaths	144	Jordan	3	Both	22	All ages	495	Ischemic stroke	338	Low temperature	2	Percent	2021	0.05054938018127	0.0615721636023126	0.0415065549668066
1	Deaths	144	Jordan	3	Both	22	All ages	495	Ischemic stroke	338	Low temperature	3	Rate	2021	1.07945999782	1.41270320629	0.79547871613
1	Deaths	144	Jordan	3	Both	27	Age-standardized	495	Ischemic stroke	338	Low temperature	2	Percent	2021	0.05054938018127	0.0615721636023126	0.0415065549668066
1	Deaths	144	Jordan	3	Both	27	Age-standardized	495	Ischemic stroke	338	Low temperature	3	Rate	2021	2.7512704225199998	3.59930766915	2.00889318281
1	Deaths	145	Kuwait	3	Both	22	All ages	495	Ischemic stroke	338	Low temperature	1	Number	2021	27.61409830995196	51.50657250131508	6.589534479587278
1	Deaths	145	Kuwait	3	Both	22	All ages	495	Ischemic stroke	338	Low temperature	2	Percent	2021	0.051244841516306	0.0979843170002416	0.012776081621256
1	Deaths	145	Kuwait	3	Both	22	All ages	495	Ischemic stroke	338	Low temperature	3	Rate	2021	0.59384112391	1.1076487292600001	0.14170792460999998
1	Deaths	145	Kuwait	3	Both	27	Age-standardized	495	Ischemic stroke	338	Low temperature	2	Percent	2021	0.051244841516306	0.0979843170002416	0.012776081621256
1	Deaths	145	Kuwait	3	Both	27	Age-standardized	495	Ischemic stroke	338	Low temperature	3	Rate	2021	1.3171945324299998	2.47900580632	0.30992017624
1	Deaths	187	Somalia	3	Both	22	All ages	495	Ischemic stroke	337	High temperature	1	Number	2021	13.575866806134556	26.546022620549653	-0.2546505788050751
1	Deaths	187	Somalia	3	Both	22	All ages	495	Ischemic stroke	337	High temperature	2	Percent	2021	0.0100049761413982	0.0156347139841874	-0.0003038363178134
1	Deaths	187	Somalia	3	Both	22	All ages	495	Ischemic stroke	337	High temperature	3	Rate	2021	0.06283226704	0.12286116282	-0.00117858207
1	Deaths	187	Somalia	3	Both	27	Age-standardized	495	Ischemic stroke	337	High temperature	2	Percent	2021	0.0100049761413982	0.0156347139841874	-0.0003038363178134
1	Deaths	187	Somalia	3	Both	27	Age-standardized	495	Ischemic stroke	337	High temperature	3	Rate	2021	0.42375359883999997	0.81391338815	-0.008203391269999999
1	Deaths	189	United Republic of Tanzania	3	Both	22	All ages	495	Ischemic stroke	337	High temperature	1	Number	2021	14.911362150063445	37.37823711586449	-0.0480956168617395
1	Deaths	189	United Republic of Tanzania	3	Both	22	All ages	495	Ischemic stroke	337	High temperature	2	Percent	2021	0.0015753114311414	0.0040864366613862	-5.0749517727e-06
1	Deaths	189	United Republic of Tanzania	3	Both	22	All ages	495	Ischemic stroke	337	High temperature	3	Rate	2021	0.02551224995	0.06395142967	-8.228808e-05
1	Deaths	189	United Republic of Tanzania	3	Both	27	Age-standardized	495	Ischemic stroke	337	High temperature	2	Percent	2021	0.0015753114311414	0.0040864366613862	-5.0749517727e-06
1	Deaths	189	United Republic of Tanzania	3	Both	27	Age-standardized	495	Ischemic stroke	337	High temperature	3	Rate	2021	0.0829649938	0.20863350994000002	-0.00026052908
1	Deaths	146	Lebanon	3	Both	22	All ages	495	Ischemic stroke	338	Low temperature	1	Number	2021	116.47190946592438	144.28335578872975	89.81549800539747
1	Deaths	146	Lebanon	3	Both	22	All ages	495	Ischemic stroke	338	Low temperature	2	Percent	2021	0.0609658582704112	0.0705137564373961	0.0530893230523014
1	Deaths	146	Lebanon	3	Both	22	All ages	495	Ischemic stroke	338	Low temperature	3	Rate	2021	2.1022196710600003	2.60419280611	1.6210939404900002
1	Deaths	146	Lebanon	3	Both	27	Age-standardized	495	Ischemic stroke	338	Low temperature	2	Percent	2021	0.0609658582704111	0.0705137564373961	0.0530893230523014
1	Deaths	146	Lebanon	3	Both	27	Age-standardized	495	Ischemic stroke	338	Low temperature	3	Rate	2021	1.7195830059100001	2.11508817438	1.33519736482
1	Deaths	190	Uganda	3	Both	22	All ages	495	Ischemic stroke	337	High temperature	1	Number	2021	2.353326094711577	8.796231818393377	-2.003600775011544
1	Deaths	190	Uganda	3	Both	22	All ages	495	Ischemic stroke	337	High temperature	2	Percent	2021	0.000626166938206	0.0022079503903839	-0.0005162739355383
1	Deaths	190	Uganda	3	Both	22	All ages	495	Ischemic stroke	337	High temperature	3	Rate	2021	0.00543304448	0.02030756333	-0.00462564544
1	Deaths	190	Uganda	3	Both	27	Age-standardized	495	Ischemic stroke	337	High temperature	2	Percent	2021	0.000626166938206	0.0022079503903839	-0.0005162739355383
1	Deaths	190	Uganda	3	Both	27	Age-standardized	495	Ischemic stroke	337	High temperature	3	Rate	2021	0.0243637457	0.09108439839	-0.02056404161
1	Deaths	147	Libya	3	Both	22	All ages	495	Ischemic stroke	338	Low temperature	1	Number	2021	92.01238019742912	132.01345378743804	59.72880800529765
1	Deaths	147	Libya	3	Both	22	All ages	495	Ischemic stroke	338	Low temperature	2	Percent	2021	0.0390944011855456	0.0479146212495572	0.0288894808990802
1	Deaths	147	Libya	3	Both	22	All ages	495	Ischemic stroke	338	Low temperature	3	Rate	2021	1.33922537805	1.92143456323	0.86934318306
1	Deaths	147	Libya	3	Both	27	Age-standardized	495	Ischemic stroke	338	Low temperature	2	Percent	2021	0.0390944011855456	0.0479146212495572	0.0288894808990802
1	Deaths	147	Libya	3	Both	27	Age-standardized	495	Ischemic stroke	338	Low temperature	3	Rate	2021	2.24596909252	3.19512163053	1.46089046362
1	Deaths	191	Zambia	3	Both	22	All ages	495	Ischemic stroke	337	High temperature	1	Number	2021	17.405713749077275	64.70775199333087	-12.78210389609114
1	Deaths	191	Zambia	3	Both	22	All ages	495	Ischemic stroke	337	High temperature	2	Percent	2021	0.0063393905959896	0.022604000897289	-0.0043719735838666
1	Deaths	191	Zambia	3	Both	22	All ages	495	Ischemic stroke	337	High temperature	3	Rate	2021	0.08919022395	0.33157496297	-0.06549795806
1	Deaths	191	Zambia	3	Both	27	Age-standardized	495	Ischemic stroke	337	High temperature	2	Percent	2021	0.0063393905959896	0.022604000897289	-0.0043719735838666
1	Deaths	191	Zambia	3	Both	27	Age-standardized	495	Ischemic stroke	337	High temperature	3	Rate	2021	0.41161705247999997	1.55783968984	-0.30646552192
1	Deaths	148	Morocco	3	Both	22	All ages	495	Ischemic stroke	338	Low temperature	1	Number	2021	1663.7560090137567	2176.812961122778	1235.4853632330662
1	Deaths	148	Morocco	3	Both	22	All ages	495	Ischemic stroke	338	Low temperature	2	Percent	2021	0.0644589333613443	0.0766069672444046	0.0529275774962877
1	Deaths	148	Morocco	3	Both	22	All ages	495	Ischemic stroke	338	Low temperature	3	Rate	2021	4.47527601983	5.85532902167	3.32328658107
1	Deaths	148	Morocco	3	Both	27	Age-standardized	495	Ischemic stroke	338	Low temperature	2	Percent	2021	0.0644589333613443	0.0766069672444045	0.0529275774962877
1	Deaths	148	Morocco	3	Both	27	Age-standardized	495	Ischemic stroke	338	Low temperature	3	Rate	2021	6.0041584595	7.8632639091100005	4.45029657216
1	Deaths	193	Botswana	3	Both	22	All ages	495	Ischemic stroke	337	High temperature	1	Number	2021	3.744507332816736	13.821973477305391	-2.650741917360924
1	Deaths	193	Botswana	3	Both	22	All ages	495	Ischemic stroke	337	High temperature	2	Percent	2021	0.0068727715825478	0.0251447545891874	-0.0047541662156363
1	Deaths	193	Botswana	3	Both	22	All ages	495	Ischemic stroke	337	High temperature	3	Rate	2021	0.15646078577	0.5775384153299999	-0.11075880654
1	Deaths	193	Botswana	3	Both	27	Age-standardized	495	Ischemic stroke	337	High temperature	2	Percent	2021	0.0068727715825478	0.0251447545891874	-0.0047541662156363
1	Deaths	193	Botswana	3	Both	27	Age-standardized	495	Ischemic stroke	337	High temperature	3	Rate	2021	0.39165814494	1.4494349894	-0.27366216587000003
1	Deaths	149	Palestine	3	Both	22	All ages	495	Ischemic stroke	338	Low temperature	1	Number	2021	56.01893065101965	73.36359602619589	41.29759398366349
1	Deaths	149	Palestine	3	Both	22	All ages	495	Ischemic stroke	338	Low temperature	2	Percent	2021	0.0390359389969934	0.0494879152840911	0.0305378103379779
1	Deaths	149	Palestine	3	Both	22	All ages	495	Ischemic stroke	338	Low temperature	3	Rate	2021	1.09079873821	1.42853348048	0.80414536452
1	Deaths	149	Palestine	3	Both	27	Age-standardized	495	Ischemic stroke	338	Low temperature	2	Percent	2021	0.0390359389969934	0.0494879152840911	0.0305378103379779
1	Deaths	149	Palestine	3	Both	27	Age-standardized	495	Ischemic stroke	338	Low temperature	3	Rate	2021	3.47796986388	4.57969501327	2.54319586479
1	Deaths	194	Lesotho	3	Both	22	All ages	495	Ischemic stroke	337	High temperature	1	Number	2021	0.0024689023901898	0.0743346685407956	-0.0442245759322193
1	Deaths	194	Lesotho	3	Both	22	All ages	495	Ischemic stroke	337	High temperature	2	Percent	2021	3.6128565418e-06	0.0001083614540141	-6.3150839326e-05
1	Deaths	194	Lesotho	3	Both	22	All ages	495	Ischemic stroke	337	High temperature	3	Rate	2021	0.00013171801	0.00396581674	-0.0023594181200000002
1	Deaths	194	Lesotho	3	Both	27	Age-standardized	495	Ischemic stroke	337	High temperature	2	Percent	2021	3.6128565418e-06	0.0001083614540141	-6.3150839326e-05
1	Deaths	194	Lesotho	3	Both	27	Age-standardized	495	Ischemic stroke	337	High temperature	3	Rate	2021	0.00032876095	0.00982571058	-0.00596295934
1	Deaths	150	Oman	3	Both	22	All ages	495	Ischemic stroke	338	Low temperature	1	Number	2021	21.861410945007226	45.92271096015429	5.138337568325911
1	Deaths	150	Oman	3	Both	22	All ages	495	Ischemic stroke	338	Low temperature	2	Percent	2021	0.0324036080315936	0.0663632036488981	0.0077341097249088
1	Deaths	150	Oman	3	Both	22	All ages	495	Ischemic stroke	338	Low temperature	3	Rate	2021	0.46476455459	0.97629784092	0.10923893143999999
1	Deaths	150	Oman	3	Both	27	Age-standardized	495	Ischemic stroke	338	Low temperature	2	Percent	2021	0.0324036080315936	0.0663632036488981	0.0077341097249088
1	Deaths	150	Oman	3	Both	27	Age-standardized	495	Ischemic stroke	338	Low temperature	3	Rate	2021	1.80919035576	3.8225077124199998	0.43038157861000004
1	Deaths	176	Comoros	3	Both	22	All ages	495	Ischemic stroke	337	High temperature	1	Number	2021	0.0507973242657745	0.1448979783690848	-0.0698134834117894
1	Deaths	176	Comoros	3	Both	22	All ages	495	Ischemic stroke	337	High temperature	2	Percent	2021	0.0002932834550577	0.0007899525007334	-0.0004098242001801
1	Deaths	176	Comoros	3	Both	22	All ages	495	Ischemic stroke	337	High temperature	3	Rate	2021	0.0068241656	0.01946574577	-0.009378816290000001
1	Deaths	195	Namibia	3	Both	22	All ages	495	Ischemic stroke	337	High temperature	1	Number	2021	4.4724504132228144	17.64125859425529	-4.406294559609686
1	Deaths	195	Namibia	3	Both	22	All ages	495	Ischemic stroke	337	High temperature	2	Percent	2021	0.0060648576735844	0.0227735320458649	-0.0059338817283612
1	Deaths	195	Namibia	3	Both	22	All ages	495	Ischemic stroke	337	High temperature	3	Rate	2021	0.18396284625	0.7256281998999999	-0.18124169386
1	Deaths	195	Namibia	3	Both	27	Age-standardized	495	Ischemic stroke	337	High temperature	2	Percent	2021	0.0060648576735844	0.0227735320458649	-0.0059338817283612
1	Deaths	195	Namibia	3	Both	27	Age-standardized	495	Ischemic stroke	337	High temperature	3	Rate	2021	0.48773371053	1.9024796018499999	-0.48402768085
1	Deaths	151	Qatar	3	Both	22	All ages	495	Ischemic stroke	338	Low temperature	1	Number	2021	4.332353754885385	8.880174496923743	1.0669269220378417
1	Deaths	151	Qatar	3	Both	22	All ages	495	Ischemic stroke	338	Low temperature	2	Percent	2021	0.0384589253741673	0.0780103525270439	0.009255846979478
1	Deaths	151	Qatar	3	Both	22	All ages	495	Ischemic stroke	338	Low temperature	3	Rate	2021	0.14552448865	0.29828654951	0.035838254109999995
1	Deaths	151	Qatar	3	Both	27	Age-standardized	495	Ischemic stroke	338	Low temperature	2	Percent	2021	0.0384589253741673	0.0780103525270439	0.009255846979478
1	Deaths	151	Qatar	3	Both	27	Age-standardized	495	Ischemic stroke	338	Low temperature	3	Rate	2021	1.34564409806	2.7791122593399997	0.32562331963999996
1	Deaths	196	South Africa	3	Both	27	Age-standardized	495	Ischemic stroke	337	High temperature	2	Percent	2021	0.0010620266377926	0.0049542102847916	-0.0014084725841553
1	Deaths	196	South Africa	3	Both	27	Age-standardized	495	Ischemic stroke	337	High temperature	3	Rate	2021	0.06139375697	0.28865859532	-0.08039919586000001
1	Deaths	197	Eswatini	3	Both	22	All ages	495	Ischemic stroke	337	High temperature	1	Number	2021	0.4432036723863071	2.1020183432155783	-0.4865209542374615
1	Deaths	197	Eswatini	3	Both	22	All ages	495	Ischemic stroke	337	High temperature	2	Percent	2021	0.0017143318690396	0.0073462831896491	-0.0018326534038547
1	Deaths	197	Eswatini	3	Both	22	All ages	495	Ischemic stroke	337	High temperature	3	Rate	2021	0.0383647622	0.18195569868	-0.04211440896
1	Deaths	197	Eswatini	3	Both	27	Age-standardized	495	Ischemic stroke	337	High temperature	2	Percent	2021	0.0017143318690396	0.0073462831896491	-0.0018326534038547
1	Deaths	197	Eswatini	3	Both	27	Age-standardized	495	Ischemic stroke	337	High temperature	3	Rate	2021	0.12842169013	0.5964793811	-0.14025542503
1	Deaths	152	Saudi Arabia	3	Both	22	All ages	495	Ischemic stroke	338	Low temperature	1	Number	2021	257.5326304220281	489.1356847930463	86.27912243213996
1	Deaths	152	Saudi Arabia	3	Both	22	All ages	495	Ischemic stroke	338	Low temperature	2	Percent	2021	0.0347930310859505	0.0641149396746311	0.011657620498611
1	Deaths	152	Saudi Arabia	3	Both	22	All ages	495	Ischemic stroke	338	Low temperature	3	Rate	2021	0.6830345493000001	1.29729802185	0.22883166847
1	Deaths	152	Saudi Arabia	3	Both	27	Age-standardized	495	Ischemic stroke	338	Low temperature	2	Percent	2021	0.0347930310859505	0.0641149396746311	0.011657620498611
1	Deaths	152	Saudi Arabia	3	Both	27	Age-standardized	495	Ischemic stroke	338	Low temperature	3	Rate	2021	2.36938964911	4.46278409542	0.8016855992899999
1	Deaths	198	Zimbabwe	3	Both	22	All ages	495	Ischemic stroke	337	High temperature	1	Number	2021	15.387068140458764	59.50052792848632	-13.392601505955684
1	Deaths	198	Zimbabwe	3	Both	22	All ages	495	Ischemic stroke	337	High temperature	2	Percent	2021	0.0051138786728189	0.0191595441547443	-0.0042459357356138
1	Deaths	198	Zimbabwe	3	Both	22	All ages	495	Ischemic stroke	337	High temperature	3	Rate	2021	0.09866431172	0.38152678479	-0.08587547658
1	Deaths	198	Zimbabwe	3	Both	27	Age-standardized	495	Ischemic stroke	337	High temperature	2	Percent	2021	0.0051138786728189	0.0191595441547443	-0.0042459357356138
1	Deaths	198	Zimbabwe	3	Both	27	Age-standardized	495	Ischemic stroke	337	High temperature	3	Rate	2021	0.36439506697	1.4201650161900001	-0.31823377762
1	Deaths	153	Syrian Arab Republic	3	Both	22	All ages	495	Ischemic stroke	338	Low temperature	1	Number	2021	375.2911644150671	491.2668424223866	279.39551980837484
1	Deaths	153	Syrian Arab Republic	3	Both	22	All ages	495	Ischemic stroke	338	Low temperature	2	Percent	2021	0.0610041832354023	0.0694043563657833	0.0507255464390773
1	Deaths	153	Syrian Arab Republic	3	Both	22	All ages	495	Ischemic stroke	338	Low temperature	3	Rate	2021	2.6748360305	3.5014366851600003	1.99135304533
1	Deaths	153	Syrian Arab Republic	3	Both	27	Age-standardized	495	Ischemic stroke	338	Low temperature	2	Percent	2021	0.0610041832354023	0.0694043563657833	0.0507255464390773
1	Deaths	153	Syrian Arab Republic	3	Both	27	Age-standardized	495	Ischemic stroke	338	Low temperature	3	Rate	2021	4.129964960460001	5.2960807364699996	3.1175947707900002
1	Deaths	154	Tunisia	3	Both	22	All ages	495	Ischemic stroke	338	Low temperature	1	Number	2021	366.92174204668027	508.81746525242784	244.7370535768921
1	Deaths	154	Tunisia	3	Both	22	All ages	495	Ischemic stroke	338	Low temperature	2	Percent	2021	0.0541093571265301	0.0645919234801566	0.0428007246361749
1	Deaths	154	Tunisia	3	Both	22	All ages	495	Ischemic stroke	338	Low temperature	3	Rate	2021	3.0983266014499997	4.29650932943	2.06658596797
1	Deaths	154	Tunisia	3	Both	27	Age-standardized	495	Ischemic stroke	338	Low temperature	2	Percent	2021	0.0541093571265301	0.0645919234801566	0.0428007246361749
1	Deaths	154	Tunisia	3	Both	27	Age-standardized	495	Ischemic stroke	338	Low temperature	3	Rate	2021	3.25106324296	4.49067697777	2.17685974963
1	Deaths	200	Benin	3	Both	22	All ages	495	Ischemic stroke	337	High temperature	1	Number	2021	81.80098381340373	114.89292831864668	45.80585538820566
1	Deaths	200	Benin	3	Both	22	All ages	495	Ischemic stroke	337	High temperature	2	Percent	2021	0.0289662637177694	0.0380092120901658	0.0169133221720053
1	Deaths	200	Benin	3	Both	22	All ages	495	Ischemic stroke	337	High temperature	3	Rate	2021	0.60597026629	0.8511107705900001	0.33932338087999997
1	Deaths	200	Benin	3	Both	27	Age-standardized	495	Ischemic stroke	337	High temperature	2	Percent	2021	0.0289662637177694	0.0380092120901658	0.0169133221720053
1	Deaths	200	Benin	3	Both	27	Age-standardized	495	Ischemic stroke	337	High temperature	3	Rate	2021	2.21499398603	3.05345165674	1.24664657026
1	Deaths	157	Yemen	3	Both	22	All ages	495	Ischemic stroke	338	Low temperature	1	Number	2021	328.3400132909504	477.8211549694472	225.1475893596563
1	Deaths	157	Yemen	3	Both	22	All ages	495	Ischemic stroke	338	Low temperature	2	Percent	2021	0.0302039055907988	0.0379566799880761	0.0250344797704406
1	Deaths	157	Yemen	3	Both	22	All ages	495	Ischemic stroke	338	Low temperature	3	Rate	2021	0.9759397256400001	1.4202492172999999	0.66921626269
1	Deaths	157	Yemen	3	Both	27	Age-standardized	495	Ischemic stroke	338	Low temperature	2	Percent	2021	0.0302039055907988	0.0379566799880761	0.0250344797704406
1	Deaths	157	Yemen	3	Both	27	Age-standardized	495	Ischemic stroke	338	Low temperature	3	Rate	2021	3.26013804186	4.6767336981300005	2.21238347367
1	Deaths	155	Türkiye	3	Both	22	All ages	495	Ischemic stroke	338	Low temperature	1	Number	2021	3142.256148828402	3861.9108793394016	2501.5364641111373
1	Deaths	155	Türkiye	3	Both	22	All ages	495	Ischemic stroke	338	Low temperature	2	Percent	2021	0.0834996165376623	0.092280480974111	0.0739124075885811
1	Deaths	155	Türkiye	3	Both	22	All ages	495	Ischemic stroke	338	Low temperature	3	Rate	2021	3.7581381449399998	4.61884515475	2.9918374446400002
1	Deaths	155	Türkiye	3	Both	27	Age-standardized	495	Ischemic stroke	338	Low temperature	2	Percent	2021	0.0834996165376623	0.092280480974111	0.0739124075885811
1	Deaths	155	Türkiye	3	Both	27	Age-standardized	495	Ischemic stroke	338	Low temperature	3	Rate	2021	3.9421290045200004	4.84934486543	3.1279066516
1	Deaths	201	Burkina Faso	3	Both	22	All ages	495	Ischemic stroke	337	High temperature	1	Number	2021	203.28986636492576	299.13618891938177	131.06133440001014
1	Deaths	201	Burkina Faso	3	Both	22	All ages	495	Ischemic stroke	337	High temperature	2	Percent	2021	0.065222883631325	0.0892405599672229	0.0482967836533648
1	Deaths	201	Burkina Faso	3	Both	22	All ages	495	Ischemic stroke	337	High temperature	3	Rate	2021	0.8931448733099999	1.31424137529	0.5758120707200001
1	Deaths	201	Burkina Faso	3	Both	27	Age-standardized	495	Ischemic stroke	337	High temperature	2	Percent	2021	0.065222883631325	0.0892405599672229	0.0482967836533648
1	Deaths	201	Burkina Faso	3	Both	27	Age-standardized	495	Ischemic stroke	337	High temperature	3	Rate	2021	3.10280898759	4.459494089850001	2.04610187202
1	Deaths	156	United Arab Emirates	3	Both	22	All ages	495	Ischemic stroke	338	Low temperature	1	Number	2021	30.01505277873312	61.75918902063806	7.030726969158561
1	Deaths	156	United Arab Emirates	3	Both	22	All ages	495	Ischemic stroke	338	Low temperature	2	Percent	2021	0.0466837620063002	0.0968107054335299	0.0116104765714827
1	Deaths	156	United Arab Emirates	3	Both	22	All ages	495	Ischemic stroke	338	Low temperature	3	Rate	2021	0.31164554872	0.64124412816	0.07299986378
1	Deaths	156	United Arab Emirates	3	Both	27	Age-standardized	495	Ischemic stroke	338	Low temperature	2	Percent	2021	0.0466837620063002	0.09681070543353	0.0116104765714827
1	Deaths	156	United Arab Emirates	3	Both	27	Age-standardized	495	Ischemic stroke	338	Low temperature	3	Rate	2021	2.91844894482	6.00229000177	0.69110744629
1	Deaths	202	Cameroon	3	Both	22	All ages	495	Ischemic stroke	337	High temperature	1	Number	2021	107.04168009019163	174.14142114997335	64.14959403397677
1	Deaths	202	Cameroon	3	Both	22	All ages	495	Ischemic stroke	337	High temperature	2	Percent	2021	0.0179270914895005	0.0267470934923229	0.012561204103291
1	Deaths	202	Cameroon	3	Both	22	All ages	495	Ischemic stroke	337	High temperature	3	Rate	2021	0.33682478730000004	0.5479654942700001	0.20185756938
1	Deaths	202	Cameroon	3	Both	27	Age-standardized	495	Ischemic stroke	337	High temperature	2	Percent	2021	0.0179270914895005	0.0267470934923229	0.012561204103291
1	Deaths	202	Cameroon	3	Both	27	Age-standardized	495	Ischemic stroke	337	High temperature	3	Rate	2021	1.2772826533500001	2.0717656551199997	0.78378943036
1	Deaths	203	Cabo Verde	3	Both	22	All ages	495	Ischemic stroke	337	High temperature	1	Number	2021	0.1683317142110854	0.7710336899709573	-0.1613722617086022
1	Deaths	203	Cabo Verde	3	Both	22	All ages	495	Ischemic stroke	337	High temperature	2	Percent	2021	0.0006256519076583	0.0026892662566832	-0.0006160062869943
1	Deaths	203	Cabo Verde	3	Both	22	All ages	495	Ischemic stroke	337	High temperature	3	Rate	2021	0.03009889958	0.13786627028	-0.028854500310000003
1	Deaths	203	Cabo Verde	3	Both	27	Age-standardized	495	Ischemic stroke	337	High temperature	2	Percent	2021	0.0006256519076583	0.0026892662566832	-0.0006160062869943
1	Deaths	203	Cabo Verde	3	Both	27	Age-standardized	495	Ischemic stroke	337	High temperature	3	Rate	2021	0.04164009134	0.19007268866	-0.04003723905
1	Deaths	160	Afghanistan	3	Both	22	All ages	495	Ischemic stroke	338	Low temperature	1	Number	2021	591.2033720133186	821.925539677763	422.05829844601993
1	Deaths	160	Afghanistan	3	Both	22	All ages	495	Ischemic stroke	338	Low temperature	2	Percent	2021	0.0782241833989659	0.0879337707056555	0.0670196464204417
1	Deaths	160	Afghanistan	3	Both	22	All ages	495	Ischemic stroke	338	Low temperature	3	Rate	2021	1.89353553642	2.6325039594699997	1.35178929009
1	Deaths	160	Afghanistan	3	Both	27	Age-standardized	495	Ischemic stroke	338	Low temperature	2	Percent	2021	0.0782241833989659	0.0879337707056555	0.0670196464204418
1	Deaths	160	Afghanistan	3	Both	27	Age-standardized	495	Ischemic stroke	338	Low temperature	3	Rate	2021	8.48020752173	11.62683337392	6.14715819293
1	Deaths	204	Chad	3	Both	22	All ages	495	Ischemic stroke	337	High temperature	1	Number	2021	182.26770985044388	298.49357196650783	102.41099946860768
1	Deaths	204	Chad	3	Both	22	All ages	495	Ischemic stroke	337	High temperature	2	Percent	2021	0.0569004400328568	0.0861242989592784	0.0379239188592255
1	Deaths	204	Chad	3	Both	22	All ages	495	Ischemic stroke	337	High temperature	3	Rate	2021	1.02689744262	1.68171469287	0.5769842257700001
1	Deaths	204	Chad	3	Both	27	Age-standardized	495	Ischemic stroke	337	High temperature	2	Percent	2021	0.0569004400328568	0.0861242989592784	0.0379239188592255
1	Deaths	204	Chad	3	Both	27	Age-standardized	495	Ischemic stroke	337	High temperature	3	Rate	2021	4.46232362867	7.250830463320001	2.5486344194
1	Deaths	161	Bangladesh	3	Both	22	All ages	495	Ischemic stroke	338	Low temperature	1	Number	2021	1466.4384342588728	2660.592203779398	480.1342815154064
1	Deaths	161	Bangladesh	3	Both	22	All ages	495	Ischemic stroke	338	Low temperature	2	Percent	2021	0.0186350119241702	0.0324049344599196	0.0064432360569348
1	Deaths	161	Bangladesh	3	Both	22	All ages	495	Ischemic stroke	338	Low temperature	3	Rate	2021	0.8907149085799999	1.6160440739900002	0.29163362925999997
1	Deaths	161	Bangladesh	3	Both	27	Age-standardized	495	Ischemic stroke	338	Low temperature	2	Percent	2021	0.0186350119241702	0.0324049344599196	0.0064432360569348
1	Deaths	161	Bangladesh	3	Both	27	Age-standardized	495	Ischemic stroke	338	Low temperature	3	Rate	2021	1.36134677414	2.46100224493	0.45384132454000004
1	Deaths	205	Côte d'Ivoire	3	Both	22	All ages	495	Ischemic stroke	337	High temperature	1	Number	2021	50.63636935481924	70.46335092985362	29.15564984523089
1	Deaths	205	Côte d'Ivoire	3	Both	22	All ages	495	Ischemic stroke	337	High temperature	2	Percent	2021	0.0088682832345351	0.0111949863115939	0.0056909745877155
1	Deaths	205	Côte d'Ivoire	3	Both	22	All ages	495	Ischemic stroke	337	High temperature	3	Rate	2021	0.18174070618	0.25290239646	0.10464352914
1	Deaths	205	Côte d'Ivoire	3	Both	27	Age-standardized	495	Ischemic stroke	337	High temperature	2	Percent	2021	0.0088682832345351	0.0111949863115939	0.0056909745877155
1	Deaths	205	Côte d'Ivoire	3	Both	27	Age-standardized	495	Ischemic stroke	337	High temperature	3	Rate	2021	0.68733295132	0.92655011215	0.41128073778
1	Deaths	163	India	3	Both	22	All ages	495	Ischemic stroke	338	Low temperature	1	Number	2021	6536.705935038643	11709.970131876784	2401.536193283366
1	Deaths	163	India	3	Both	22	All ages	495	Ischemic stroke	338	Low temperature	2	Percent	2021	0.0208316577273877	0.0360844242450009	0.0078305800350992
1	Deaths	163	India	3	Both	22	All ages	495	Ischemic stroke	338	Low temperature	3	Rate	2021	0.46212295213000004	0.82785519502	0.16978046837
1	Deaths	163	India	3	Both	27	Age-standardized	495	Ischemic stroke	338	Low temperature	2	Percent	2021	0.0206156554227832	0.0356876141728755	0.0078154381647386
1	Deaths	163	India	3	Both	27	Age-standardized	495	Ischemic stroke	338	Low temperature	3	Rate	2021	0.67239817474	1.19016329795	0.25283847276
1	Deaths	162	Bhutan	3	Both	22	All ages	495	Ischemic stroke	338	Low temperature	1	Number	2021	17.16894013118334	21.844172106851744	13.059559917916475
1	Deaths	162	Bhutan	3	Both	22	All ages	495	Ischemic stroke	338	Low temperature	2	Percent	2021	0.0856796935722774	0.0987194941533343	0.0779146165958639
1	Deaths	162	Bhutan	3	Both	22	All ages	495	Ischemic stroke	338	Low temperature	3	Rate	2021	2.2683231575600002	2.88600467292	1.7254007506
1	Deaths	162	Bhutan	3	Both	27	Age-standardized	495	Ischemic stroke	338	Low temperature	2	Percent	2021	0.0856796935722774	0.0987194941533343	0.0779146165958639
1	Deaths	162	Bhutan	3	Both	27	Age-standardized	495	Ischemic stroke	338	Low temperature	3	Rate	2021	3.25998394377	4.14459436851	2.48560690959
1	Deaths	206	Gambia	3	Both	22	All ages	495	Ischemic stroke	337	High temperature	1	Number	2021	14.820273760436002	24.04056560378747	8.16310041193924
1	Deaths	206	Gambia	3	Both	22	All ages	495	Ischemic stroke	337	High temperature	2	Percent	2021	0.0220436200577837	0.033914578869264	0.0138893519393512
1	Deaths	206	Gambia	3	Both	22	All ages	495	Ischemic stroke	337	High temperature	3	Rate	2021	0.6190190949300001	1.0041359155799998	0.34095962803999996
1	Deaths	206	Gambia	3	Both	27	Age-standardized	495	Ischemic stroke	337	High temperature	2	Percent	2021	0.0220436200577837	0.033914578869264	0.0138893519393512
1	Deaths	206	Gambia	3	Both	27	Age-standardized	495	Ischemic stroke	337	High temperature	3	Rate	2021	2.0056573744099997	3.2354313969299997	1.09964849942
1	Deaths	207	Ghana	3	Both	22	All ages	495	Ischemic stroke	337	High temperature	1	Number	2021	261.88287753997145	356.84834520214747	194.91221714639468
1	Deaths	207	Ghana	3	Both	22	All ages	495	Ischemic stroke	337	High temperature	2	Percent	2021	0.0223034388824156	0.0269261242157179	0.0195618976313835
1	Deaths	207	Ghana	3	Both	22	All ages	495	Ischemic stroke	337	High temperature	3	Rate	2021	0.76471220112	1.0420165155099999	0.5691542417700001
1	Deaths	207	Ghana	3	Both	27	Age-standardized	495	Ischemic stroke	337	High temperature	2	Percent	2021	0.0223034388824156	0.0269261242157179	0.0195618976313835
1	Deaths	207	Ghana	3	Both	27	Age-standardized	495	Ischemic stroke	337	High temperature	3	Rate	2021	2.28280779459	3.10067082424	1.71057322296
1	Deaths	164	Nepal	3	Both	22	All ages	495	Ischemic stroke	338	Low temperature	1	Number	2021	339.84526499261887	465.5897826492821	241.0980575478912
1	Deaths	164	Nepal	3	Both	22	All ages	495	Ischemic stroke	338	Low temperature	2	Percent	2021	0.0457416186376516	0.0541395774925377	0.0390907933036685
1	Deaths	164	Nepal	3	Both	22	All ages	495	Ischemic stroke	338	Low temperature	3	Rate	2021	1.09170356558	1.49563956946	0.7744925005400001
1	Deaths	164	Nepal	3	Both	27	Age-standardized	495	Ischemic stroke	338	Low temperature	2	Percent	2021	0.0457416186376516	0.0541395774925377	0.0390907933036685
1	Deaths	164	Nepal	3	Both	27	Age-standardized	495	Ischemic stroke	338	Low temperature	3	Rate	2021	1.91311833509	2.64880955269	1.3759114400199999
1	Deaths	208	Guinea	3	Both	22	All ages	495	Ischemic stroke	337	High temperature	1	Number	2021	42.42224800615131	75.33761714826326	20.79500141401056
1	Deaths	208	Guinea	3	Both	22	All ages	495	Ischemic stroke	337	High temperature	2	Percent	2021	0.0122004174628633	0.020759045867392	0.0065717470623764
1	Deaths	208	Guinea	3	Both	22	All ages	495	Ischemic stroke	337	High temperature	3	Rate	2021	0.31588261413999996	0.56097553917	0.15484279397
1	Deaths	208	Guinea	3	Both	27	Age-standardized	495	Ischemic stroke	337	High temperature	2	Percent	2021	0.0122004174628633	0.020759045867392	0.0065717470623764
1	Deaths	208	Guinea	3	Both	27	Age-standardized	495	Ischemic stroke	337	High temperature	3	Rate	2021	0.9720846059199999	1.7415545646600001	0.48152435949
1	Deaths	196	South Africa	3	Both	22	All ages	495	Ischemic stroke	337	High temperature	1	Number	2021	20.317164393135783	95.41608368735103	-27.11736496357271
1	Deaths	196	South Africa	3	Both	22	All ages	495	Ischemic stroke	337	High temperature	2	Percent	2021	0.0010227977617519	0.0048239202555601	-0.0013897139970294
1	Deaths	196	South Africa	3	Both	22	All ages	495	Ischemic stroke	337	High temperature	3	Rate	2021	0.03573543587	0.16782535563	-0.047696166549999995
1	Deaths	209	Guinea-Bissau	3	Both	22	All ages	495	Ischemic stroke	337	High temperature	1	Number	2021	10.908044884488106	14.59276201682205	7.192987337968697
1	Deaths	209	Guinea-Bissau	3	Both	22	All ages	495	Ischemic stroke	337	High temperature	2	Percent	2021	0.0230882911282269	0.0280493281469163	0.0172073875455056
1	Deaths	209	Guinea-Bissau	3	Both	22	All ages	495	Ischemic stroke	337	High temperature	3	Rate	2021	0.5285132797400001	0.7070440757900001	0.34851243916
1	Deaths	209	Guinea-Bissau	3	Both	27	Age-standardized	495	Ischemic stroke	337	High temperature	2	Percent	2021	0.0230882911282269	0.0280493281469163	0.0172073875455056
1	Deaths	209	Guinea-Bissau	3	Both	27	Age-standardized	495	Ischemic stroke	337	High temperature	3	Rate	2021	2.4388079727100003	3.2520511364599995	1.6188820104900001
1	Deaths	210	Liberia	3	Both	22	All ages	495	Ischemic stroke	337	High temperature	1	Number	2021	2.056531731075913	4.673001963608819	0.6677841683144077
1	Deaths	210	Liberia	3	Both	22	All ages	495	Ischemic stroke	337	High temperature	2	Percent	2021	0.0019347771690261	0.0042840554712441	0.0006985086948415
1	Deaths	210	Liberia	3	Both	22	All ages	495	Ischemic stroke	337	High temperature	3	Rate	2021	0.03766899512	0.08559424857	0.01223164136
1	Deaths	210	Liberia	3	Both	27	Age-standardized	495	Ischemic stroke	337	High temperature	2	Percent	2021	0.0019347771690261	0.0042840554712441	0.0006985086948415
1	Deaths	210	Liberia	3	Both	27	Age-standardized	495	Ischemic stroke	337	High temperature	3	Rate	2021	0.14538351138	0.33030837776	0.04742522375
1	Deaths	211	Mali	3	Both	22	All ages	495	Ischemic stroke	337	High temperature	1	Number	2021	249.2873175347792	400.7138854777273	141.98888023922012
1	Deaths	211	Mali	3	Both	22	All ages	495	Ischemic stroke	337	High temperature	2	Percent	2021	0.0767519663733946	0.1133111797022775	0.0509112990705146
1	Deaths	211	Mali	3	Both	22	All ages	495	Ischemic stroke	337	High temperature	3	Rate	2021	1.03420917272	1.66242703437	0.58906407201
1	Deaths	211	Mali	3	Both	27	Age-standardized	495	Ischemic stroke	337	High temperature	2	Percent	2021	0.0767519663733946	0.1133111797022775	0.0509112990705146
1	Deaths	211	Mali	3	Both	27	Age-standardized	495	Ischemic stroke	337	High temperature	3	Rate	2021	4.2032221108100005	6.67071852896	2.40841321959
1	Deaths	165	Pakistan	3	Both	22	All ages	495	Ischemic stroke	338	Low temperature	1	Number	2021	2185.7065373716	3974.0516960730574	889.1988034634876
1	Deaths	165	Pakistan	3	Both	22	All ages	495	Ischemic stroke	338	Low temperature	2	Percent	2021	0.0531737562513934	0.0888008437569865	0.0237837213891784
1	Deaths	165	Pakistan	3	Both	22	All ages	495	Ischemic stroke	338	Low temperature	3	Rate	2021	0.9279019555	1.6871113651299998	0.37749317873
1	Deaths	165	Pakistan	3	Both	27	Age-standardized	495	Ischemic stroke	338	Low temperature	2	Percent	2021	0.0531164236055543	0.0888066542653162	0.0236945128299644
1	Deaths	165	Pakistan	3	Both	27	Age-standardized	495	Ischemic stroke	338	Low temperature	3	Rate	2021	2.5647856606	4.62617780676	1.05355760485
1	Deaths	212	Mauritania	3	Both	22	All ages	495	Ischemic stroke	337	High temperature	1	Number	2021	126.02763567699208	238.9486678758067	57.1863201049614
1	Deaths	212	Mauritania	3	Both	22	All ages	495	Ischemic stroke	337	High temperature	2	Percent	2021	0.1052326738782579	0.1732473028359616	0.0526250470483254
1	Deaths	212	Mauritania	3	Both	22	All ages	495	Ischemic stroke	337	High temperature	3	Rate	2021	2.86671779684	5.4353030988099995	1.30080232562
1	Deaths	212	Mauritania	3	Both	27	Age-standardized	495	Ischemic stroke	337	High temperature	2	Percent	2021	0.1052326738782579	0.1732473028359616	0.0526250470483254
1	Deaths	212	Mauritania	3	Both	27	Age-standardized	495	Ischemic stroke	337	High temperature	3	Rate	2021	7.63608022533	14.205702793610001	3.4709653539299996
1	Deaths	168	Angola	3	Both	22	All ages	495	Ischemic stroke	338	Low temperature	1	Number	2021	69.81846503764434	97.56669524879086	52.09719258598072
1	Deaths	168	Angola	3	Both	22	All ages	495	Ischemic stroke	338	Low temperature	2	Percent	2021	0.016402460558391	0.0205482105548706	0.0132829248472965
1	Deaths	168	Angola	3	Both	22	All ages	495	Ischemic stroke	338	Low temperature	3	Rate	2021	0.21347000513999997	0.29831023819999997	0.15928720236000002
1	Deaths	168	Angola	3	Both	27	Age-standardized	495	Ischemic stroke	338	Low temperature	2	Percent	2021	0.016402460558391	0.0205482105548706	0.0132829248472965
1	Deaths	168	Angola	3	Both	27	Age-standardized	495	Ischemic stroke	338	Low temperature	3	Rate	2021	1.04461261658	1.46494602892	0.79924646863
1	Deaths	213	Niger	3	Both	22	All ages	495	Ischemic stroke	337	High temperature	1	Number	2021	247.5121272843101	420.9706210043595	127.50111749564668
1	Deaths	213	Niger	3	Both	22	All ages	495	Ischemic stroke	337	High temperature	2	Percent	2021	0.0815909886808873	0.1213167945877094	0.0525058053924019
1	Deaths	213	Niger	3	Both	22	All ages	495	Ischemic stroke	337	High temperature	3	Rate	2021	0.9885385449999999	1.68131432485	0.50922664097
1	Deaths	213	Niger	3	Both	27	Age-standardized	495	Ischemic stroke	337	High temperature	2	Percent	2021	0.0815909886808874	0.1213167945877094	0.0525058053924019
1	Deaths	213	Niger	3	Both	27	Age-standardized	495	Ischemic stroke	337	High temperature	3	Rate	2021	4.8356497334099995	8.09495353267	2.5613081611000004
1	Deaths	214	Nigeria	3	Both	22	All ages	495	Ischemic stroke	337	High temperature	1	Number	2021	870.1859800757949	1229.1140893706247	595.3989231663325
1	Deaths	214	Nigeria	3	Both	22	All ages	495	Ischemic stroke	337	High temperature	2	Percent	2021	0.0228967979852145	0.0311427160461247	0.0177370231358448
1	Deaths	214	Nigeria	3	Both	22	All ages	495	Ischemic stroke	337	High temperature	3	Rate	2021	0.37643389920000003	0.53170267026	0.25756372012
1	Deaths	214	Nigeria	3	Both	27	Age-standardized	495	Ischemic stroke	337	High temperature	2	Percent	2021	0.0223077015790391	0.0301130070998331	0.0173795754290303
1	Deaths	214	Nigeria	3	Both	27	Age-standardized	495	Ischemic stroke	337	High temperature	3	Rate	2021	1.34314405428	1.866610879	0.92658482033
1	Deaths	169	Central African Republic	3	Both	22	All ages	495	Ischemic stroke	338	Low temperature	1	Number	2021	1.2969939385355047	2.623239641950492	0.463206723499278
1	Deaths	169	Central African Republic	3	Both	22	All ages	495	Ischemic stroke	338	Low temperature	2	Percent	2021	0.0016298532275324	0.0029755211995271	0.0006262847653585
1	Deaths	169	Central African Republic	3	Both	22	All ages	495	Ischemic stroke	338	Low temperature	3	Rate	2021	0.02364992752	0.047833243899999996	0.00844630427
1	Deaths	169	Central African Republic	3	Both	27	Age-standardized	495	Ischemic stroke	338	Low temperature	2	Percent	2021	0.0016298532275324	0.0029755211995271	0.0006262847653585
1	Deaths	169	Central African Republic	3	Both	27	Age-standardized	495	Ischemic stroke	338	Low temperature	3	Rate	2021	0.11607671093	0.23342553937	0.04240695983
1	Deaths	216	Senegal	3	Both	22	All ages	495	Ischemic stroke	337	High temperature	1	Number	2021	207.24049021278407	327.6654966759152	128.42387573995543
1	Deaths	216	Senegal	3	Both	22	All ages	495	Ischemic stroke	337	High temperature	2	Percent	2021	0.0452886377552231	0.0632827398477755	0.0322079783483052
1	Deaths	216	Senegal	3	Both	22	All ages	495	Ischemic stroke	337	High temperature	3	Rate	2021	1.30672347156	2.0660450807	0.8097572659
1	Deaths	216	Senegal	3	Both	27	Age-standardized	495	Ischemic stroke	337	High temperature	2	Percent	2021	0.0452886377552231	0.0632827398477755	0.0322079783483052
1	Deaths	216	Senegal	3	Both	27	Age-standardized	495	Ischemic stroke	337	High temperature	3	Rate	2021	3.60084162819	5.65698138975	2.23471962888
1	Deaths	170	Congo	3	Both	22	All ages	495	Ischemic stroke	338	Low temperature	1	Number	2021	2.398234736352507	4.339167143928714	0.8636917474707313
1	Deaths	170	Congo	3	Both	22	All ages	495	Ischemic stroke	338	Low temperature	2	Percent	2021	0.0021887314689928	0.0038379965460562	0.0007678245291991
1	Deaths	170	Congo	3	Both	22	All ages	495	Ischemic stroke	338	Low temperature	3	Rate	2021	0.04448092477	0.08048009829	0.016019202399999998
1	Deaths	170	Congo	3	Both	27	Age-standardized	495	Ischemic stroke	338	Low temperature	2	Percent	2021	0.0021887314689928	0.0038379965460562	0.0007678245291991
1	Deaths	170	Congo	3	Both	27	Age-standardized	495	Ischemic stroke	338	Low temperature	3	Rate	2021	0.15206948509	0.27662532375	0.055367349280000006
1	Deaths	171	Democratic Republic of the Congo	3	Both	22	All ages	495	Ischemic stroke	338	Low temperature	1	Number	2021	133.44583834740942	200.82467258107337	85.99494696924953
1	Deaths	171	Democratic Republic of the Congo	3	Both	22	All ages	495	Ischemic stroke	338	Low temperature	2	Percent	2021	0.0110059612303922	0.0131632031897912	0.0092793990529314
1	Deaths	171	Democratic Republic of the Congo	3	Both	22	All ages	495	Ischemic stroke	338	Low temperature	3	Rate	2021	0.14824389424	0.22309449205	0.09553108573
1	Deaths	171	Democratic Republic of the Congo	3	Both	27	Age-standardized	495	Ischemic stroke	338	Low temperature	2	Percent	2021	0.0110059612303922	0.0131632031897912	0.0092793990529314
1	Deaths	171	Democratic Republic of the Congo	3	Both	27	Age-standardized	495	Ischemic stroke	338	Low temperature	3	Rate	2021	0.6289825384500001	0.94217142819	0.40862141618
1	Deaths	215	Sao Tome and Principe	3	Both	22	All ages	495	Ischemic stroke	337	High temperature	1	Number	2021	0.1261024166004044	0.2951514721101815	-0.0051682169007351
1	Deaths	215	Sao Tome and Principe	3	Both	22	All ages	495	Ischemic stroke	337	High temperature	2	Percent	2021	0.0020551543023837	0.0048561884606099	-8.42730937284e-05
1	Deaths	215	Sao Tome and Principe	3	Both	22	All ages	495	Ischemic stroke	337	High temperature	3	Rate	2021	0.05821418494	0.13625434664	-0.00238586652
1	Deaths	215	Sao Tome and Principe	3	Both	27	Age-standardized	495	Ischemic stroke	337	High temperature	2	Percent	2021	0.0020551543023837	0.0048561884606099	-8.42730937284e-05
1	Deaths	215	Sao Tome and Principe	3	Both	27	Age-standardized	495	Ischemic stroke	337	High temperature	3	Rate	2021	0.1578276482	0.3669615046	-0.00652402554
1	Deaths	172	Equatorial Guinea	3	Both	22	All ages	495	Ischemic stroke	338	Low temperature	1	Number	2021	0.7919227361991253	1.182129948671646	0.4907912735675401
1	Deaths	172	Equatorial Guinea	3	Both	22	All ages	495	Ischemic stroke	338	Low temperature	2	Percent	2021	0.0043567483666612	0.0055581406648808	0.0028303260322813
1	Deaths	172	Equatorial Guinea	3	Both	22	All ages	495	Ischemic stroke	338	Low temperature	3	Rate	2021	0.052365039690000004	0.07816707218	0.03245304541
1	Deaths	172	Equatorial Guinea	3	Both	27	Age-standardized	495	Ischemic stroke	338	Low temperature	2	Percent	2021	0.0043567483666612	0.0055581406648808	0.0028303260322813
1	Deaths	172	Equatorial Guinea	3	Both	27	Age-standardized	495	Ischemic stroke	338	Low temperature	3	Rate	2021	0.24913133785999997	0.36953486488	0.15326418399
1	Deaths	173	Gabon	3	Both	22	All ages	495	Ischemic stroke	338	Low temperature	1	Number	2021	1.11341453435831	1.908545399007038	0.4769858634151975
1	Deaths	173	Gabon	3	Both	22	All ages	495	Ischemic stroke	338	Low temperature	2	Percent	2021	0.0028223011083999	0.0045003593498455	0.0012649027405755
1	Deaths	173	Gabon	3	Both	22	All ages	495	Ischemic stroke	338	Low temperature	3	Rate	2021	0.06130852334	0.10509122751	0.02626452057
1	Deaths	173	Gabon	3	Both	27	Age-standardized	495	Ischemic stroke	338	Low temperature	2	Percent	2021	0.0028223011083999	0.0045003593498455	0.0012649027405755
1	Deaths	173	Gabon	3	Both	27	Age-standardized	495	Ischemic stroke	338	Low temperature	3	Rate	2021	0.16416640752	0.2842639255	0.07211649541
1	Deaths	217	Sierra Leone	3	Both	22	All ages	495	Ischemic stroke	337	High temperature	1	Number	2021	17.14960017590012	26.421952296797578	11.356275415517612
1	Deaths	217	Sierra Leone	3	Both	22	All ages	495	Ischemic stroke	337	High temperature	2	Percent	2021	0.0073854994123726	0.0108070806274677	0.0053718656348284
1	Deaths	217	Sierra Leone	3	Both	22	All ages	495	Ischemic stroke	337	High temperature	3	Rate	2021	0.19340355351000002	0.2979719301	0.12806969244
1	Deaths	217	Sierra Leone	3	Both	27	Age-standardized	495	Ischemic stroke	337	High temperature	2	Percent	2021	0.0073854994123726	0.0108070806274677	0.0053718656348284
1	Deaths	217	Sierra Leone	3	Both	27	Age-standardized	495	Ischemic stroke	337	High temperature	3	Rate	2021	0.6035380408300001	0.91806556183	0.40313140843
1	Deaths	218	Togo	3	Both	22	All ages	495	Ischemic stroke	337	High temperature	1	Number	2021	50.49902356880803	71.06551781443162	34.75959661326641
1	Deaths	218	Togo	3	Both	22	All ages	495	Ischemic stroke	337	High temperature	2	Percent	2021	0.0251330818628046	0.031328405549625	0.0216550074912206
1	Deaths	218	Togo	3	Both	22	All ages	495	Ischemic stroke	337	High temperature	3	Rate	2021	0.60326659823	0.8489560817899999	0.41524176356
1	Deaths	218	Togo	3	Both	27	Age-standardized	495	Ischemic stroke	337	High temperature	2	Percent	2021	0.0251330818628046	0.031328405549625	0.0216550074912206
1	Deaths	218	Togo	3	Both	27	Age-standardized	495	Ischemic stroke	337	High temperature	3	Rate	2021	2.08495469428	2.88830364063	1.48997555152
1	Deaths	175	Burundi	3	Both	22	All ages	495	Ischemic stroke	338	Low temperature	1	Number	2021	43.762343427679376	69.09767581163854	29.39867835068806
1	Deaths	175	Burundi	3	Both	22	All ages	495	Ischemic stroke	338	Low temperature	2	Percent	2021	0.0277672594525002	0.0399274111977991	0.0207316112810752
1	Deaths	175	Burundi	3	Both	22	All ages	495	Ischemic stroke	338	Low temperature	3	Rate	2021	0.33102396929	0.5226636675299999	0.22237536743
1	Deaths	175	Burundi	3	Both	27	Age-standardized	495	Ischemic stroke	338	Low temperature	2	Percent	2021	0.0277672594525002	0.0399274111977991	0.0207316112810752
1	Deaths	175	Burundi	3	Both	27	Age-standardized	495	Ischemic stroke	338	Low temperature	3	Rate	2021	1.45895391263	2.29181541614	0.9811797190399999
1	Deaths	176	Comoros	3	Both	22	All ages	495	Ischemic stroke	338	Low temperature	1	Number	2021	0.7324574326947927	1.438480708425102	0.1823117290914851
1	Deaths	176	Comoros	3	Both	22	All ages	495	Ischemic stroke	338	Low temperature	2	Percent	2021	0.0042502422261628	0.0079146921929698	0.0010961054827925
1	Deaths	176	Comoros	3	Both	22	All ages	495	Ischemic stroke	338	Low temperature	3	Rate	2021	0.09839909662	0.19324700099	0.024491948129999996
1	Deaths	176	Comoros	3	Both	27	Age-standardized	495	Ischemic stroke	338	Low temperature	2	Percent	2021	0.0042502422261628	0.0079146921929698	0.0010961054827925
1	Deaths	176	Comoros	3	Both	27	Age-standardized	495	Ischemic stroke	338	Low temperature	3	Rate	2021	0.20502463371	0.40176977791	0.05157038725
1	Deaths	298	American Samoa	3	Both	22	All ages	495	Ischemic stroke	337	High temperature	1	Number	2021	0.009740834315693	0.0216281992273375	0.0015333542435722
1	Deaths	298	American Samoa	3	Both	22	All ages	495	Ischemic stroke	337	High temperature	2	Percent	2021	0.0007910128376548	0.0016091117894127	0.0001234873133105
1	Deaths	298	American Samoa	3	Both	22	All ages	495	Ischemic stroke	337	High temperature	3	Rate	2021	0.0195761666	0.04346621836	0.00308158389
1	Deaths	298	American Samoa	3	Both	27	Age-standardized	495	Ischemic stroke	337	High temperature	2	Percent	2021	0.0007910128376548	0.0016091117894127	0.0001234873133105
1	Deaths	298	American Samoa	3	Both	27	Age-standardized	495	Ischemic stroke	337	High temperature	3	Rate	2021	0.02820836094	0.062240652689999995	0.00441948508
1	Deaths	305	Bermuda	3	Both	22	All ages	495	Ischemic stroke	337	High temperature	1	Number	2021	0.1342861936960562	0.5146395767830036	-0.1061161271439219
1	Deaths	305	Bermuda	3	Both	22	All ages	495	Ischemic stroke	337	High temperature	2	Percent	2021	0.0041596875282962	0.0156915864377321	-0.0032404137419221
1	Deaths	305	Bermuda	3	Both	22	All ages	495	Ischemic stroke	337	High temperature	3	Rate	2021	0.21133837251999998	0.80993501713	-0.16700458172
1	Deaths	305	Bermuda	3	Both	27	Age-standardized	495	Ischemic stroke	337	High temperature	2	Percent	2021	0.0041596875282962	0.0156915864377321	-0.0032404137419222
1	Deaths	305	Bermuda	3	Both	27	Age-standardized	495	Ischemic stroke	337	High temperature	3	Rate	2021	0.08394042264	0.32177712932	-0.06652379479000001
1	Deaths	320	Cook Islands	3	Both	27	Age-standardized	495	Ischemic stroke	337	High temperature	2	Percent	2021	0.0026095429110912	0.0060886300518258	-0.0008636996639889
1	Deaths	320	Cook Islands	3	Both	27	Age-standardized	495	Ischemic stroke	337	High temperature	3	Rate	2021	0.06148262975	0.14305560610999998	-0.02100843723
1	Deaths	349	Greenland	3	Both	22	All ages	495	Ischemic stroke	337	High temperature	1	Number	2021	-0.0298683998579506	0.0013473020995563	-0.0806598521497259
1	Deaths	349	Greenland	3	Both	22	All ages	495	Ischemic stroke	337	High temperature	2	Percent	2021	-0.0020438274496027	8.58302551795e-05	-0.0054803617127543
1	Deaths	349	Greenland	3	Both	22	All ages	495	Ischemic stroke	337	High temperature	3	Rate	2021	-0.053238969420000004	0.00240150044	-0.14377226173
1	Deaths	349	Greenland	3	Both	27	Age-standardized	495	Ischemic stroke	337	High temperature	2	Percent	2021	-0.0020438274496027	8.58302551795e-05	-0.0054803617127543
1	Deaths	349	Greenland	3	Both	27	Age-standardized	495	Ischemic stroke	337	High temperature	3	Rate	2021	-0.07308361430999999	0.00337978728	-0.19727220873999998
1	Deaths	351	Guam	3	Both	22	All ages	495	Ischemic stroke	337	High temperature	1	Number	2021	0.2383157253080966	0.3898489323093377	0.1110780204717133
1	Deaths	351	Guam	3	Both	22	All ages	495	Ischemic stroke	337	High temperature	2	Percent	2021	0.0092639121239736	0.0148650670147168	0.0043495525701766
1	Deaths	351	Guam	3	Both	22	All ages	495	Ischemic stroke	337	High temperature	3	Rate	2021	0.14969919633	0.24488552647000003	0.06977420550999999
1	Deaths	351	Guam	3	Both	27	Age-standardized	495	Ischemic stroke	337	High temperature	2	Percent	2021	0.0092639121239736	0.0148650670147168	0.0043495525701766
1	Deaths	351	Guam	3	Both	27	Age-standardized	495	Ischemic stroke	337	High temperature	3	Rate	2021	0.1104337982	0.18073815021	0.05245512195
1	Deaths	177	Djibouti	3	Both	22	All ages	495	Ischemic stroke	338	Low temperature	1	Number	2021	3.6278490829460446	8.44868416750887	1.0806014081447537
1	Deaths	177	Djibouti	3	Both	22	All ages	495	Ischemic stroke	338	Low temperature	2	Percent	2021	0.0192370155445131	0.0399087109919741	0.0060270070934776
1	Deaths	177	Djibouti	3	Both	22	All ages	495	Ischemic stroke	338	Low temperature	3	Rate	2021	0.28822498662	0.6712302043	0.08585151126
1	Deaths	177	Djibouti	3	Both	27	Age-standardized	495	Ischemic stroke	338	Low temperature	2	Percent	2021	0.0192370155445131	0.0399087109919741	0.0060270070934776
1	Deaths	177	Djibouti	3	Both	27	Age-standardized	495	Ischemic stroke	338	Low temperature	3	Rate	2021	1.03050617477	2.29566139015	0.30540497417
1	Deaths	367	Monaco	3	Both	22	All ages	495	Ischemic stroke	337	High temperature	1	Number	2021	-0.0006641123689015	0.0406922434573946	-0.0403968408290351
1	Deaths	367	Monaco	3	Both	22	All ages	495	Ischemic stroke	337	High temperature	2	Percent	2021	-1.50929095294e-05	0.0009688760934885	-0.0009265589498082
1	Deaths	367	Monaco	3	Both	22	All ages	495	Ischemic stroke	337	High temperature	3	Rate	2021	-0.0017539668499999999	0.10747103893	-0.10669086009
1	Deaths	367	Monaco	3	Both	27	Age-standardized	495	Ischemic stroke	337	High temperature	2	Percent	2021	-1.50929095294e-05	0.0009688760934885	-0.0009265589498082
1	Deaths	367	Monaco	3	Both	27	Age-standardized	495	Ischemic stroke	337	High temperature	3	Rate	2021	-0.0004886910099999999	0.030470614440000002	-0.030235254370000002
1	Deaths	369	Nauru	3	Both	27	Age-standardized	495	Ischemic stroke	337	High temperature	2	Percent	2021	0.0105942977360214	0.0158304882754182	0.0056243292102346
1	Deaths	369	Nauru	3	Both	27	Age-standardized	495	Ischemic stroke	337	High temperature	3	Rate	2021	0.8372852261099999	1.26556922843	0.44696697675999997
1	Deaths	320	Cook Islands	3	Both	22	All ages	495	Ischemic stroke	337	High temperature	1	Number	2021	0.0152869984985142	0.0355176421911275	-0.0052483914945314
1	Deaths	320	Cook Islands	3	Both	22	All ages	495	Ischemic stroke	337	High temperature	2	Percent	2021	0.0026095429110912	0.0060886300518258	-0.0008636996639889
1	Deaths	320	Cook Islands	3	Both	22	All ages	495	Ischemic stroke	337	High temperature	3	Rate	2021	0.08613599387	0.20012740961	-0.02957254282
1	Deaths	374	Niue	3	Both	27	Age-standardized	495	Ischemic stroke	337	High temperature	2	Percent	2021	0.0021339186798533	0.0026109022927717	0.0018493908092555
1	Deaths	374	Niue	3	Both	27	Age-standardized	495	Ischemic stroke	337	High temperature	3	Rate	2021	0.10184241724	0.13390675271	0.0784809719
1	Deaths	376	Northern Mariana Islands	3	Both	22	All ages	495	Ischemic stroke	337	High temperature	1	Number	2021	0.0823535261869394	0.1011177058270773	0.0674280647372247
1	Deaths	376	Northern Mariana Islands	3	Both	22	All ages	495	Ischemic stroke	337	High temperature	2	Percent	2021	0.0080437858833621	0.0095808584806955	0.0070441796505808
1	Deaths	376	Northern Mariana Islands	3	Both	22	All ages	495	Ischemic stroke	337	High temperature	3	Rate	2021	0.1698285319	0.20852381585	0.13904941019
1	Deaths	376	Northern Mariana Islands	3	Both	27	Age-standardized	495	Ischemic stroke	337	High temperature	2	Percent	2021	0.0080437858833621	0.0095808584806955	0.0070441796505808
1	Deaths	376	Northern Mariana Islands	3	Both	27	Age-standardized	495	Ischemic stroke	337	High temperature	3	Rate	2021	0.27147541696	0.33617314825	0.22122613073
1	Deaths	380	Palau	3	Both	27	Age-standardized	495	Ischemic stroke	337	High temperature	2	Percent	2021	0.0067528760800256	0.0106964909840085	0.0030429953840097
1	Deaths	380	Palau	3	Both	27	Age-standardized	495	Ischemic stroke	337	High temperature	3	Rate	2021	0.38356432305	0.6140381999	0.16838645077
1	Deaths	369	Nauru	3	Both	22	All ages	495	Ischemic stroke	337	High temperature	1	Number	2021	0.0311749731680087	0.0472861408338584	0.0161392511919748
1	Deaths	369	Nauru	3	Both	22	All ages	495	Ischemic stroke	337	High temperature	2	Percent	2021	0.0105942977360214	0.0158304882754182	0.0056243292102346
1	Deaths	369	Nauru	3	Both	22	All ages	495	Ischemic stroke	337	High temperature	3	Rate	2021	0.28278069905000003	0.42892123397000004	0.14639527384999998
1	Deaths	385	Puerto Rico	3	Both	22	All ages	495	Ischemic stroke	337	High temperature	1	Number	2021	4.752353316911837	7.081144714058209	3.040022326214164
1	Deaths	385	Puerto Rico	3	Both	22	All ages	495	Ischemic stroke	337	High temperature	2	Percent	2021	0.0052175706136395	0.0071697883959477	0.0036017128830128
1	Deaths	385	Puerto Rico	3	Both	22	All ages	495	Ischemic stroke	337	High temperature	3	Rate	2021	0.14425789123	0.21494845519	0.09228000968
1	Deaths	385	Puerto Rico	3	Both	27	Age-standardized	495	Ischemic stroke	337	High temperature	2	Percent	2021	0.0052175706136395	0.0071697883959477	0.0036017128830128
1	Deaths	385	Puerto Rico	3	Both	27	Age-standardized	495	Ischemic stroke	337	High temperature	3	Rate	2021	0.04869847123	0.0719115028	0.03143311737
1	Deaths	393	Saint Kitts and Nevis	3	Both	22	All ages	495	Ischemic stroke	337	High temperature	1	Number	2021	0.1306028964569978	0.1962806878824404	0.077543459515507
1	Deaths	393	Saint Kitts and Nevis	3	Both	22	All ages	495	Ischemic stroke	337	High temperature	2	Percent	2021	0.0038166704213267	0.0056092667677241	0.0023658703053693
1	Deaths	393	Saint Kitts and Nevis	3	Both	22	All ages	495	Ischemic stroke	337	High temperature	3	Rate	2021	0.22269971766	0.3346913044	0.13222452954
1	Deaths	393	Saint Kitts and Nevis	3	Both	27	Age-standardized	495	Ischemic stroke	337	High temperature	2	Percent	2021	0.0038166704213267	0.0056092667677241	0.0023658703053693
1	Deaths	393	Saint Kitts and Nevis	3	Both	27	Age-standardized	495	Ischemic stroke	337	High temperature	3	Rate	2021	0.280569575	0.42095651893999997	0.16849090077
1	Deaths	396	San Marino	3	Both	22	All ages	495	Ischemic stroke	337	High temperature	1	Number	2021	0.0123597878366486	0.1095311030472257	-0.0584685277249906
1	Deaths	396	San Marino	3	Both	22	All ages	495	Ischemic stroke	337	High temperature	2	Percent	2021	0.0007497033431759	0.006196752789892	-0.0030753959896619
1	Deaths	396	San Marino	3	Both	22	All ages	495	Ischemic stroke	337	High temperature	3	Rate	2021	0.03775125191	0.33454751151	-0.17858398124
1	Deaths	396	San Marino	3	Both	27	Age-standardized	495	Ischemic stroke	337	High temperature	2	Percent	2021	0.0007497033431759	0.006196752789892	-0.0030753959896619
1	Deaths	396	San Marino	3	Both	27	Age-standardized	495	Ischemic stroke	337	High temperature	3	Rate	2021	0.01072307839	0.09538289139999999	-0.05032027316
1	Deaths	374	Niue	3	Both	22	All ages	495	Ischemic stroke	337	High temperature	1	Number	2021	0.002011530610542	0.0026427430354333	0.0015607556388349
1	Deaths	374	Niue	3	Both	22	All ages	495	Ischemic stroke	337	High temperature	2	Percent	2021	0.0021339186798533	0.0026109022927717	0.0018493908092555
1	Deaths	374	Niue	3	Both	22	All ages	495	Ischemic stroke	337	High temperature	3	Rate	2021	0.12033042239	0.15808975714999998	0.0933649154
1	Deaths	413	Tokelau	3	Both	27	Age-standardized	495	Ischemic stroke	337	High temperature	2	Percent	2021	0.0068851341009948	0.011905616489431	0.0021787420451972
1	Deaths	413	Tokelau	3	Both	27	Age-standardized	495	Ischemic stroke	337	High temperature	3	Rate	2021	0.29562768897	0.53982738261	0.10135656775
1	Deaths	380	Palau	3	Both	22	All ages	495	Ischemic stroke	337	High temperature	1	Number	2021	0.0517271096163957	0.0827946017676365	0.0223803907123319
1	Deaths	380	Palau	3	Both	22	All ages	495	Ischemic stroke	337	High temperature	2	Percent	2021	0.0067528760800256	0.0106964909840085	0.0030429953840097
1	Deaths	380	Palau	3	Both	22	All ages	495	Ischemic stroke	337	High temperature	3	Rate	2021	0.28583495203	0.45750847476	0.12367012101
1	Deaths	416	Tuvalu	3	Both	27	Age-standardized	495	Ischemic stroke	337	High temperature	2	Percent	2021	0.007171609459181	0.0117864744313819	0.0027960752819967
1	Deaths	416	Tuvalu	3	Both	27	Age-standardized	495	Ischemic stroke	337	High temperature	3	Rate	2021	0.39809788222	0.68094748382	0.1601826867
1	Deaths	416	Tuvalu	3	Both	22	All ages	495	Ischemic stroke	337	High temperature	1	Number	2021	0.0306040532371088	0.0525707141531123	0.0121216856422857
1	Deaths	416	Tuvalu	3	Both	22	All ages	495	Ischemic stroke	337	High temperature	2	Percent	2021	0.007171609459181	0.0117864744313819	0.0027960752819967
1	Deaths	416	Tuvalu	3	Both	22	All ages	495	Ischemic stroke	337	High temperature	3	Rate	2021	0.24746369274000002	0.42508562358999996	0.09801568007999999
1	Deaths	413	Tokelau	3	Both	22	All ages	495	Ischemic stroke	337	High temperature	1	Number	2021	0.0043665826290244	0.0079391286731249	0.001498772800199
1	Deaths	413	Tokelau	3	Both	22	All ages	495	Ischemic stroke	337	High temperature	2	Percent	2021	0.0068851341009948	0.011905616489431	0.0021787420451972
1	Deaths	413	Tokelau	3	Both	22	All ages	495	Ischemic stroke	337	High temperature	3	Rate	2021	0.31850408733	0.57909013685	0.10932239313999999
1	Deaths	178	Eritrea	3	Both	22	All ages	495	Ischemic stroke	338	Low temperature	1	Number	2021	17.822332071206375	26.067615160525143	11.998094385232282
1	Deaths	178	Eritrea	3	Both	22	All ages	495	Ischemic stroke	338	Low temperature	2	Percent	2021	0.0216201419750599	0.0279234559720692	0.0169959228193905
1	Deaths	178	Eritrea	3	Both	22	All ages	495	Ischemic stroke	338	Low temperature	3	Rate	2021	0.27012094835	0.39508908824	0.18184694464999998
1	Deaths	178	Eritrea	3	Both	27	Age-standardized	495	Ischemic stroke	338	Low temperature	2	Percent	2021	0.0216201419750599	0.0279234559720692	0.0169959228193905
1	Deaths	178	Eritrea	3	Both	27	Age-standardized	495	Ischemic stroke	338	Low temperature	3	Rate	2021	1.19668641147	1.69802230503	0.8238235377500001
1	Deaths	179	Ethiopia	3	Both	22	All ages	495	Ischemic stroke	338	Low temperature	1	Number	2021	447.0375329280861	610.6225656183076	342.20804369744826
1	Deaths	179	Ethiopia	3	Both	22	All ages	495	Ischemic stroke	338	Low temperature	2	Percent	2021	0.0524232439384554	0.0605491047070232	0.047092613539604
1	Deaths	179	Ethiopia	3	Both	22	All ages	495	Ischemic stroke	338	Low temperature	3	Rate	2021	0.41035959406	0.56052302031	0.31413101485
1	Deaths	179	Ethiopia	3	Both	27	Age-standardized	495	Ischemic stroke	338	Low temperature	2	Percent	2021	0.0525952372167437	0.0607095233483302	0.0473193979783817
1	Deaths	179	Ethiopia	3	Both	27	Age-standardized	495	Ischemic stroke	338	Low temperature	3	Rate	2021	1.42835628123	1.94331354521	1.08691562958
1	Deaths	180	Kenya	3	Both	22	All ages	495	Ischemic stroke	338	Low temperature	1	Number	2021	225.3391738247637	315.63519493639626	160.45317631806978
1	Deaths	180	Kenya	3	Both	22	All ages	495	Ischemic stroke	338	Low temperature	2	Percent	2021	0.0388286294427787	0.0491675177691678	0.0334376894412513
1	Deaths	180	Kenya	3	Both	22	All ages	495	Ischemic stroke	338	Low temperature	3	Rate	2021	0.4501166383	0.63048359708	0.32050638645999996
1	Deaths	180	Kenya	3	Both	27	Age-standardized	495	Ischemic stroke	338	Low temperature	2	Percent	2021	0.0386321104695861	0.0488061492710379	0.0332989815044747
1	Deaths	180	Kenya	3	Both	27	Age-standardized	495	Ischemic stroke	338	Low temperature	3	Rate	2021	1.61324427086	2.27206878719	1.1308766997600002
1	Deaths	422	United States Virgin Islands	3	Both	22	All ages	495	Ischemic stroke	337	High temperature	1	Number	2021	0.1291141974333457	0.20990381431617	0.0762940948285592
1	Deaths	422	United States Virgin Islands	3	Both	22	All ages	495	Ischemic stroke	337	High temperature	2	Percent	2021	0.0038096930508049	0.0056092667677241	0.0023658703053693
1	Deaths	422	United States Virgin Islands	3	Both	22	All ages	495	Ischemic stroke	337	High temperature	3	Rate	2021	0.15030423979000002	0.24435293614	0.08881537547
1	Deaths	422	United States Virgin Islands	3	Both	27	Age-standardized	495	Ischemic stroke	337	High temperature	2	Percent	2021	0.0038096930508049	0.0056092667677241	0.0023658703053693
1	Deaths	422	United States Virgin Islands	3	Both	27	Age-standardized	495	Ischemic stroke	337	High temperature	3	Rate	2021	0.07533402898000001	0.12115255977999999	0.0440778517
1	Deaths	182	Malawi	3	Both	22	All ages	495	Ischemic stroke	338	Low temperature	1	Number	2021	86.89655225733888	116.14331638552858	62.910488117333216
1	Deaths	182	Malawi	3	Both	22	All ages	495	Ischemic stroke	338	Low temperature	2	Percent	2021	0.026987542078101	0.032646569116498	0.0217520312802244
1	Deaths	182	Malawi	3	Both	22	All ages	495	Ischemic stroke	338	Low temperature	3	Rate	2021	0.44681851501000003	0.59720417908	0.32348315496
1	Deaths	182	Malawi	3	Both	27	Age-standardized	495	Ischemic stroke	338	Low temperature	2	Percent	2021	0.026987542078101	0.032646569116498	0.0217520312802244
1	Deaths	182	Malawi	3	Both	27	Age-standardized	495	Ischemic stroke	338	Low temperature	3	Rate	2021	1.7994892146199999	2.41773966816	1.31909787486
1	Deaths	181	Madagascar	3	Both	22	All ages	495	Ischemic stroke	338	Low temperature	1	Number	2021	161.9060563377803	222.3883548026585	113.81081276030572
1	Deaths	181	Madagascar	3	Both	22	All ages	495	Ischemic stroke	338	Low temperature	2	Percent	2021	0.036078738271349	0.0433454750769539	0.0319540556978259
1	Deaths	181	Madagascar	3	Both	22	All ages	495	Ischemic stroke	338	Low temperature	3	Rate	2021	0.56694908219	0.7787409347	0.39853318213000005
1	Deaths	181	Madagascar	3	Both	27	Age-standardized	495	Ischemic stroke	338	Low temperature	2	Percent	2021	0.036078738271349	0.0433454750769539	0.0319540556978259
1	Deaths	181	Madagascar	3	Both	27	Age-standardized	495	Ischemic stroke	338	Low temperature	3	Rate	2021	2.57731732917	3.47535233401	1.8421072809199999
1	Deaths	183	Mauritius	3	Both	22	All ages	495	Ischemic stroke	338	Low temperature	1	Number	2021	7.287268218975262	11.983333639350532	2.0913273861226207
1	Deaths	183	Mauritius	3	Both	22	All ages	495	Ischemic stroke	338	Low temperature	2	Percent	2021	0.0124287410906196	0.0206753867315053	0.0035216482717411
1	Deaths	183	Mauritius	3	Both	22	All ages	495	Ischemic stroke	338	Low temperature	3	Rate	2021	0.5729148566	0.94211296569	0.16441724025
1	Deaths	183	Mauritius	3	Both	27	Age-standardized	495	Ischemic stroke	338	Low temperature	2	Percent	2021	0.0124287410906196	0.0206753867315053	0.0035216482717411
1	Deaths	183	Mauritius	3	Both	27	Age-standardized	495	Ischemic stroke	338	Low temperature	3	Rate	2021	0.44442373357	0.73173175417	0.12754599656
1	Deaths	435	South Sudan	3	Both	22	All ages	495	Ischemic stroke	337	High temperature	1	Number	2021	59.401175129773215	88.26882033722651	35.828422088938304
1	Deaths	435	South Sudan	3	Both	22	All ages	495	Ischemic stroke	337	High temperature	2	Percent	2021	0.0555795471932891	0.0757978339705171	0.0409030102666147
1	Deaths	435	South Sudan	3	Both	22	All ages	495	Ischemic stroke	337	High temperature	3	Rate	2021	0.6141229018	0.91257292412	0.37041446557999996
1	Deaths	435	South Sudan	3	Both	27	Age-standardized	495	Ischemic stroke	337	High temperature	2	Percent	2021	0.0555795471932891	0.0757978339705171	0.0409030102666147
1	Deaths	435	South Sudan	3	Both	27	Age-standardized	495	Ischemic stroke	337	High temperature	3	Rate	2021	2.46130437962	3.68672437108	1.5182409455900001
1	Deaths	522	Sudan	3	Both	22	All ages	495	Ischemic stroke	337	High temperature	1	Number	2021	1161.804194392877	2005.191753345156	566.734986622632
1	Deaths	522	Sudan	3	Both	22	All ages	495	Ischemic stroke	337	High temperature	2	Percent	2021	0.0962938301469684	0.1528936197107328	0.0516017418353431
1	Deaths	522	Sudan	3	Both	22	All ages	495	Ischemic stroke	337	High temperature	3	Rate	2021	2.6757939351699997	4.6182308157900005	1.3052681746
1	Deaths	522	Sudan	3	Both	27	Age-standardized	495	Ischemic stroke	337	High temperature	2	Percent	2021	0.0962938301469684	0.1528936197107328	0.0516017418353431
1	Deaths	522	Sudan	3	Both	27	Age-standardized	495	Ischemic stroke	337	High temperature	3	Rate	2021	7.80673182583	13.39518550787	3.77172561444
1	Deaths	184	Mozambique	3	Both	22	All ages	495	Ischemic stroke	338	Low temperature	1	Number	2021	104.18558658274968	150.17886000106802	66.42741791291229
1	Deaths	184	Mozambique	3	Both	22	All ages	495	Ischemic stroke	338	Low temperature	2	Percent	2021	0.015476922117845	0.0204476559354417	0.011146436404262
1	Deaths	184	Mozambique	3	Both	22	All ages	495	Ischemic stroke	338	Low temperature	3	Rate	2021	0.33529670847	0.48331519830999997	0.21378095866
1	Deaths	184	Mozambique	3	Both	27	Age-standardized	495	Ischemic stroke	338	Low temperature	2	Percent	2021	0.015476922117845	0.0204476559354417	0.011146436404262
1	Deaths	184	Mozambique	3	Both	27	Age-standardized	495	Ischemic stroke	338	Low temperature	3	Rate	2021	1.37814224836	1.96296962661	0.8998991593200001
1	Deaths	185	Rwanda	3	Both	22	All ages	495	Ischemic stroke	338	Low temperature	1	Number	2021	84.65020990593831	120.37779377828257	57.068078443653405
1	Deaths	185	Rwanda	3	Both	22	All ages	495	Ischemic stroke	338	Low temperature	2	Percent	2021	0.0451731634167932	0.0581949408482339	0.0392946123342691
1	Deaths	185	Rwanda	3	Both	22	All ages	495	Ischemic stroke	338	Low temperature	3	Rate	2021	0.6379050632400001	0.90714015049	0.43005228491999997
1	Deaths	185	Rwanda	3	Both	27	Age-standardized	495	Ischemic stroke	338	Low temperature	2	Percent	2021	0.0451731634167932	0.0581949408482339	0.039294612334269
1	Deaths	185	Rwanda	3	Both	27	Age-standardized	495	Ischemic stroke	338	Low temperature	3	Rate	2021	2.19109453675	3.1424664572900003	1.5111746855400001
1	Deaths	186	Seychelles	3	Both	22	All ages	495	Ischemic stroke	338	Low temperature	1	Number	2021	0.0459810087504661	0.1415992527010912	-0.0594315442683216
1	Deaths	186	Seychelles	3	Both	22	All ages	495	Ischemic stroke	338	Low temperature	2	Percent	2021	0.0011222310334238	0.003299418474271	-0.0014178701341267
1	Deaths	186	Seychelles	3	Both	22	All ages	495	Ischemic stroke	338	Low temperature	3	Rate	2021	0.0436122132	0.13430450887	-0.05636981984
1	Deaths	186	Seychelles	3	Both	27	Age-standardized	495	Ischemic stroke	338	Low temperature	2	Percent	2021	0.0011222310334238	0.003299418474271	-0.0014178701341267
1	Deaths	186	Seychelles	3	Both	27	Age-standardized	495	Ischemic stroke	338	Low temperature	3	Rate	2021	0.048902006070000004	0.1500229634	-0.06269891421
1	Deaths	187	Somalia	3	Both	22	All ages	495	Ischemic stroke	338	Low temperature	1	Number	2021	5.840943112875852	9.894846852397183	2.848329751786422
1	Deaths	187	Somalia	3	Both	22	All ages	495	Ischemic stroke	338	Low temperature	2	Percent	2021	0.0042837158294619	0.0060944142115821	0.0027829149340226
1	Deaths	187	Somalia	3	Both	22	All ages	495	Ischemic stroke	338	Low temperature	3	Rate	2021	0.02703324234	0.04579565111	0.01318273213
1	Deaths	187	Somalia	3	Both	27	Age-standardized	495	Ischemic stroke	338	Low temperature	2	Percent	2021	0.0042837158294619	0.0060944142115821	0.0027829149340226
1	Deaths	187	Somalia	3	Both	27	Age-standardized	495	Ischemic stroke	338	Low temperature	3	Rate	2021	0.18220286645	0.30238722447	0.09438520321
1	Deaths	190	Uganda	3	Both	22	All ages	495	Ischemic stroke	338	Low temperature	1	Number	2021	55.555635737187096	78.69176880133986	39.542809682771335
1	Deaths	190	Uganda	3	Both	22	All ages	495	Ischemic stroke	338	Low temperature	2	Percent	2021	0.0146559269660802	0.0176686251079511	0.0114463575345374
1	Deaths	190	Uganda	3	Both	22	All ages	495	Ischemic stroke	338	Low temperature	3	Rate	2021	0.12825941996999998	0.18167302901	0.09129114926
1	Deaths	190	Uganda	3	Both	27	Age-standardized	495	Ischemic stroke	338	Low temperature	2	Percent	2021	0.0146559269660802	0.0176686251079511	0.0114463575345374
1	Deaths	190	Uganda	3	Both	27	Age-standardized	495	Ischemic stroke	338	Low temperature	3	Rate	2021	0.57460078176	0.81643475376	0.41274483054
1	Deaths	189	United Republic of Tanzania	3	Both	22	All ages	495	Ischemic stroke	338	Low temperature	1	Number	2021	170.3947927432781	236.02049030301868	115.39195267274285
1	Deaths	189	United Republic of Tanzania	3	Both	22	All ages	495	Ischemic stroke	338	Low temperature	2	Percent	2021	0.0179384604466435	0.0215496588543404	0.014587174041019
1	Deaths	189	United Republic of Tanzania	3	Both	22	All ages	495	Ischemic stroke	338	Low temperature	3	Rate	2021	0.29153302686	0.40381379519	0.19742719068
1	Deaths	189	United Republic of Tanzania	3	Both	27	Age-standardized	495	Ischemic stroke	338	Low temperature	2	Percent	2021	0.0179384604466435	0.0215496588543404	0.014587174041019
1	Deaths	189	United Republic of Tanzania	3	Both	27	Age-standardized	495	Ischemic stroke	338	Low temperature	3	Rate	2021	0.94790565687	1.30550988028	0.64238327876
1	Deaths	191	Zambia	3	Both	22	All ages	495	Ischemic stroke	338	Low temperature	1	Number	2021	76.23634510587422	108.54714812884636	51.11663205555167
1	Deaths	191	Zambia	3	Both	22	All ages	495	Ischemic stroke	338	Low temperature	2	Percent	2021	0.0277978652303977	0.0332703430761214	0.02319780925434
1	Deaths	191	Zambia	3	Both	22	All ages	495	Ischemic stroke	338	Low temperature	3	Rate	2021	0.39064969075	0.55621645804	0.26193145116
1	Deaths	191	Zambia	3	Both	27	Age-standardized	495	Ischemic stroke	338	Low temperature	2	Percent	2021	0.0277978652303977	0.0332703430761214	0.02319780925434
1	Deaths	191	Zambia	3	Both	27	Age-standardized	495	Ischemic stroke	338	Low temperature	3	Rate	2021	1.8046409926599998	2.54979230654	1.2398019921799999
1	Deaths	193	Botswana	3	Both	22	All ages	495	Ischemic stroke	338	Low temperature	1	Number	2021	19.652875534459007	26.615480366499376	14.80286682870132
1	Deaths	193	Botswana	3	Both	22	All ages	495	Ischemic stroke	338	Low temperature	2	Percent	2021	0.0362106275526693	0.0439723799217329	0.0295902953486309
1	Deaths	193	Botswana	3	Both	22	All ages	495	Ischemic stroke	338	Low temperature	3	Rate	2021	0.82117728062	1.11210330272	0.61852413945
1	Deaths	193	Botswana	3	Both	27	Age-standardized	495	Ischemic stroke	338	Low temperature	2	Percent	2021	0.0362106275526693	0.0439723799217329	0.0295902953486309
1	Deaths	193	Botswana	3	Both	27	Age-standardized	495	Ischemic stroke	338	Low temperature	3	Rate	2021	2.06004928955	2.77144645853	1.5372983284100001
1	Deaths	194	Lesotho	3	Both	22	All ages	495	Ischemic stroke	338	Low temperature	1	Number	2021	58.49876452082207	84.50341290554627	41.73642227740635
1	Deaths	194	Lesotho	3	Both	22	All ages	495	Ischemic stroke	338	Low temperature	2	Percent	2021	0.089641508314823	0.1138813202055514	0.0779434068996483
1	Deaths	194	Lesotho	3	Both	22	All ages	495	Ischemic stroke	338	Low temperature	3	Rate	2021	3.12095801786	4.50832776049	2.22667303849
1	Deaths	194	Lesotho	3	Both	27	Age-standardized	495	Ischemic stroke	338	Low temperature	2	Percent	2021	0.089641508314823	0.1138813202055514	0.0779434068996483
1	Deaths	194	Lesotho	3	Both	27	Age-standardized	495	Ischemic stroke	338	Low temperature	3	Rate	2021	8.025185593809999	11.238372574729999	5.9663479947999996
1	Deaths	196	South Africa	3	Both	22	All ages	495	Ischemic stroke	338	Low temperature	1	Number	2021	1312.240817440014	1507.19686499688	1123.6780495548624
1	Deaths	196	South Africa	3	Both	22	All ages	495	Ischemic stroke	338	Low temperature	2	Percent	2021	0.0663590240861298	0.0729220460008361	0.0590765382714288
1	Deaths	196	South Africa	3	Both	22	All ages	495	Ischemic stroke	338	Low temperature	3	Rate	2021	2.3080729510699998	2.650977069	1.9764138391500001
1	Deaths	196	South Africa	3	Both	27	Age-standardized	495	Ischemic stroke	338	Low temperature	2	Percent	2021	0.0660317284395221	0.0725620011202668	0.0588228013707049
1	Deaths	196	South Africa	3	Both	27	Age-standardized	495	Ischemic stroke	338	Low temperature	3	Rate	2021	3.80144079583	4.377913614140001	3.24778653479
1	Deaths	195	Namibia	3	Both	22	All ages	495	Ischemic stroke	338	Low temperature	1	Number	2021	22.89002940108678	30.641551771979994	17.06383675899884
1	Deaths	195	Namibia	3	Both	22	All ages	495	Ischemic stroke	338	Low temperature	2	Percent	2021	0.0311469914910828	0.0373532463432752	0.026149157729479
1	Deaths	195	Namibia	3	Both	22	All ages	495	Ischemic stroke	338	Low temperature	3	Rate	2021	0.94152300649	1.26036211847	0.70187742471
1	Deaths	195	Namibia	3	Both	27	Age-standardized	495	Ischemic stroke	338	Low temperature	2	Percent	2021	0.0311469914910828	0.0373532463432752	0.026149157729479
1	Deaths	195	Namibia	3	Both	27	Age-standardized	495	Ischemic stroke	338	Low temperature	3	Rate	2021	2.49887152185	3.3555605360699996	1.83601650331
1	Deaths	198	Zimbabwe	3	Both	22	All ages	495	Ischemic stroke	338	Low temperature	1	Number	2021	108.15996486840778	144.6550780650997	77.02459491586266
1	Deaths	198	Zimbabwe	3	Both	22	All ages	495	Ischemic stroke	338	Low temperature	2	Percent	2021	0.0361944200957549	0.0459676908833847	0.0273469321894368
1	Deaths	198	Zimbabwe	3	Both	22	All ages	495	Ischemic stroke	338	Low temperature	3	Rate	2021	0.6935387815299999	0.92755121273	0.49389387072
1	Deaths	198	Zimbabwe	3	Both	27	Age-standardized	495	Ischemic stroke	338	Low temperature	2	Percent	2021	0.0361944200957549	0.0459676908833847	0.0273469321894368
1	Deaths	198	Zimbabwe	3	Both	27	Age-standardized	495	Ischemic stroke	338	Low temperature	3	Rate	2021	2.5655104726	3.4176544819599997	1.85421718582
1	Deaths	200	Benin	3	Both	22	All ages	495	Ischemic stroke	338	Low temperature	1	Number	2021	2.637973802525563	6.389543880032798	0.2781062324944267
1	Deaths	200	Benin	3	Both	22	All ages	495	Ischemic stroke	338	Low temperature	2	Percent	2021	0.0009346937643269	0.0022425893455256	9.65466632609e-05
1	Deaths	200	Benin	3	Both	22	All ages	495	Ischemic stroke	338	Low temperature	3	Rate	2021	0.019541741589999998	0.0473328489	0.0020601721399999997
1	Deaths	200	Benin	3	Both	27	Age-standardized	495	Ischemic stroke	338	Low temperature	2	Percent	2021	0.0009346937643269	0.0022425893455256	9.65466632609e-05
1	Deaths	200	Benin	3	Both	27	Age-standardized	495	Ischemic stroke	338	Low temperature	3	Rate	2021	0.07141002628	0.17045311627	0.00742767955
1	Deaths	197	Eswatini	3	Both	22	All ages	495	Ischemic stroke	338	Low temperature	1	Number	2021	14.26244455415324	19.828370804478904	9.811126173857891
1	Deaths	197	Eswatini	3	Both	22	All ages	495	Ischemic stroke	338	Low temperature	2	Percent	2021	0.0556203835099942	0.0630517702454944	0.0490354774080213
1	Deaths	197	Eswatini	3	Both	22	All ages	495	Ischemic stroke	338	Low temperature	3	Rate	2021	1.23459106442	1.71639085601	0.8492743765
1	Deaths	197	Eswatini	3	Both	27	Age-standardized	495	Ischemic stroke	338	Low temperature	2	Percent	2021	0.0556203835099942	0.0630517702454944	0.0490354774080213
1	Deaths	197	Eswatini	3	Both	27	Age-standardized	495	Ischemic stroke	338	Low temperature	3	Rate	2021	4.13685539839	5.547909993289999	2.96269788229
1	Deaths	202	Cameroon	3	Both	22	All ages	495	Ischemic stroke	338	Low temperature	1	Number	2021	55.88976401093103	89.67827772393406	35.564314764653474
1	Deaths	202	Cameroon	3	Both	22	All ages	495	Ischemic stroke	338	Low temperature	2	Percent	2021	0.0093514738072859	0.0128627144707696	0.0068071736062189
1	Deaths	202	Cameroon	3	Both	22	All ages	495	Ischemic stroke	338	Low temperature	3	Rate	2021	0.17586661438	0.28218789908999997	0.11190914367
1	Deaths	202	Cameroon	3	Both	27	Age-standardized	495	Ischemic stroke	338	Low temperature	2	Percent	2021	0.0093514738072859	0.0128627144707696	0.0068071736062189
1	Deaths	202	Cameroon	3	Both	27	Age-standardized	495	Ischemic stroke	338	Low temperature	3	Rate	2021	0.66701406595	1.05205451846	0.43214275309
1	Deaths	204	Chad	3	Both	22	All ages	495	Ischemic stroke	338	Low temperature	1	Number	2021	21.081920307651487	47.63792649284749	5.24796642435401
1	Deaths	204	Chad	3	Both	22	All ages	495	Ischemic stroke	338	Low temperature	2	Percent	2021	0.006585250119505	0.0140763727436047	0.0015766323241892
1	Deaths	204	Chad	3	Both	22	All ages	495	Ischemic stroke	338	Low temperature	3	Rate	2021	0.11877567380000001	0.26839238242999996	0.02956707639
1	Deaths	204	Chad	3	Both	27	Age-standardized	495	Ischemic stroke	338	Low temperature	2	Percent	2021	0.006585250119505	0.0140763727436047	0.0015766323241892
1	Deaths	204	Chad	3	Both	27	Age-standardized	495	Ischemic stroke	338	Low temperature	3	Rate	2021	0.51611844604	1.1462303298699998	0.12676353331
1	Deaths	201	Burkina Faso	3	Both	22	All ages	495	Ischemic stroke	338	Low temperature	1	Number	2021	8.884346120002848	19.202557492891398	1.7687428140343266
1	Deaths	201	Burkina Faso	3	Both	22	All ages	495	Ischemic stroke	338	Low temperature	2	Percent	2021	0.0028542460946728	0.0062316213506185	0.0005690524954806
1	Deaths	201	Burkina Faso	3	Both	22	All ages	495	Ischemic stroke	338	Low temperature	3	Rate	2021	0.0390329746	0.08436557161	0.007770891899999999
1	Deaths	201	Burkina Faso	3	Both	27	Age-standardized	495	Ischemic stroke	338	Low temperature	2	Percent	2021	0.0028542460946728	0.0062316213506185	0.0005690524954806
1	Deaths	201	Burkina Faso	3	Both	27	Age-standardized	495	Ischemic stroke	338	Low temperature	3	Rate	2021	0.13553033517000002	0.28527390662	0.027182006349999996
1	Deaths	206	Gambia	3	Both	22	All ages	495	Ischemic stroke	338	Low temperature	1	Number	2021	1.603560293410367	3.257153974768218	0.2069276113650071
1	Deaths	206	Gambia	3	Both	22	All ages	495	Ischemic stroke	338	Low temperature	2	Percent	2021	0.0023863791105879	0.0047611421259594	0.000338662946981
1	Deaths	206	Gambia	3	Both	22	All ages	495	Ischemic stroke	338	Low temperature	3	Rate	2021	0.06697814477	0.13604610401	0.00864303486
1	Deaths	206	Gambia	3	Both	27	Age-standardized	495	Ischemic stroke	338	Low temperature	2	Percent	2021	0.0023863791105879	0.0047611421259594	0.000338662946981
1	Deaths	206	Gambia	3	Both	27	Age-standardized	495	Ischemic stroke	338	Low temperature	3	Rate	2021	0.21704823033	0.4361330119	0.02764613856
1	Deaths	208	Guinea	3	Both	22	All ages	495	Ischemic stroke	338	Low temperature	1	Number	2021	8.76077814123717	16.20986446194015	2.791781813498964
1	Deaths	208	Guinea	3	Both	22	All ages	495	Ischemic stroke	338	Low temperature	2	Percent	2021	0.0025216181021192	0.0044103185694602	0.0008151534694912
1	Deaths	208	Guinea	3	Both	22	All ages	495	Ischemic stroke	338	Low temperature	3	Rate	2021	0.06523410784	0.12070115569	0.020788038800000002
1	Deaths	208	Guinea	3	Both	27	Age-standardized	495	Ischemic stroke	338	Low temperature	2	Percent	2021	0.0025216181021192	0.0044103185694602	0.0008151534694912
1	Deaths	208	Guinea	3	Both	27	Age-standardized	495	Ischemic stroke	338	Low temperature	3	Rate	2021	0.20078688807999998	0.37036262782	0.06450511703
1	Deaths	203	Cabo Verde	3	Both	22	All ages	495	Ischemic stroke	338	Low temperature	1	Number	2021	6.635422994897241	9.169805250532342	4.890962604252515
1	Deaths	203	Cabo Verde	3	Both	22	All ages	495	Ischemic stroke	338	Low temperature	2	Percent	2021	0.0247793305854632	0.0345378848023596	0.0200519371671102
1	Deaths	203	Cabo Verde	3	Both	22	All ages	495	Ischemic stroke	338	Low temperature	3	Rate	2021	1.18646050355	1.63962595352	0.87453866298
1	Deaths	203	Cabo Verde	3	Both	27	Age-standardized	495	Ischemic stroke	338	Low temperature	2	Percent	2021	0.0247793305854632	0.0345378848023596	0.0200519371671102
1	Deaths	203	Cabo Verde	3	Both	27	Age-standardized	495	Ischemic stroke	338	Low temperature	3	Rate	2021	1.6408008205	2.25298788539	1.20823065202
1	Deaths	205	Côte d'Ivoire	3	Both	22	All ages	495	Ischemic stroke	338	Low temperature	1	Number	2021	4.560773373736175	11.380724258340978	-0.6577031528020961
1	Deaths	205	Côte d'Ivoire	3	Both	22	All ages	495	Ischemic stroke	338	Low temperature	2	Percent	2021	0.0007973780017236	0.0019524550192746	-0.0001333324373888
1	Deaths	205	Côte d'Ivoire	3	Both	22	All ages	495	Ischemic stroke	338	Low temperature	3	Rate	2021	0.016369226	0.040846942420000004	-0.00236058463
1	Deaths	205	Côte d'Ivoire	3	Both	27	Age-standardized	495	Ischemic stroke	338	Low temperature	2	Percent	2021	0.0007973780017236	0.0019524550192746	-0.0001333324373888
1	Deaths	205	Côte d'Ivoire	3	Both	27	Age-standardized	495	Ischemic stroke	338	Low temperature	3	Rate	2021	0.061881748779999995	0.15379146195	-0.00897969243
1	Deaths	210	Liberia	3	Both	22	All ages	495	Ischemic stroke	338	Low temperature	1	Number	2021	1.3175334557071958	2.8418822338798773	0.1461426368826975
1	Deaths	210	Liberia	3	Both	22	All ages	495	Ischemic stroke	338	Low temperature	2	Percent	2021	0.0012380535236511	0.0026038756188173	0.0001383831977102
1	Deaths	210	Liberia	3	Both	22	All ages	495	Ischemic stroke	338	Low temperature	3	Rate	2021	0.02413294216	0.05205407064	0.00267685939
1	Deaths	210	Liberia	3	Both	27	Age-standardized	495	Ischemic stroke	338	Low temperature	2	Percent	2021	0.0012380535236511	0.0026038756188173	0.0001383831977102
1	Deaths	210	Liberia	3	Both	27	Age-standardized	495	Ischemic stroke	338	Low temperature	3	Rate	2021	0.09314497038	0.19946694167	0.01022480688
1	Deaths	207	Ghana	3	Both	22	All ages	495	Ischemic stroke	338	Low temperature	1	Number	2021	8.02584183859341	21.793369106863835	-2.483695904918969
1	Deaths	207	Ghana	3	Both	22	All ages	495	Ischemic stroke	338	Low temperature	2	Percent	2021	0.000681935832724	0.0018692753088357	-0.0002212878492295
1	Deaths	207	Ghana	3	Both	22	All ages	495	Ischemic stroke	338	Low temperature	3	Rate	2021	0.02343589331	0.06363781938	-0.0072525267
1	Deaths	207	Ghana	3	Both	27	Age-standardized	495	Ischemic stroke	338	Low temperature	2	Percent	2021	0.000681935832724	0.0018692753088357	-0.0002212878492295
1	Deaths	207	Ghana	3	Both	27	Age-standardized	495	Ischemic stroke	338	Low temperature	3	Rate	2021	0.06995217215999999	0.19027221419	-0.02188210568
1	Deaths	209	Guinea-Bissau	3	Both	22	All ages	495	Ischemic stroke	338	Low temperature	1	Number	2021	0.4308866107236695	1.3406450043016138	0.0719093246065185
1	Deaths	209	Guinea-Bissau	3	Both	22	All ages	495	Ischemic stroke	338	Low temperature	2	Percent	2021	0.0009144401117468	0.0028280193869476	0.0001436161299033
1	Deaths	209	Guinea-Bissau	3	Both	22	All ages	495	Ischemic stroke	338	Low temperature	3	Rate	2021	0.02087718727	0.06495652481	0.0034841287700000004
1	Deaths	209	Guinea-Bissau	3	Both	27	Age-standardized	495	Ischemic stroke	338	Low temperature	2	Percent	2021	0.0009144401117468	0.0028280193869476	0.0001436161299033
1	Deaths	209	Guinea-Bissau	3	Both	27	Age-standardized	495	Ischemic stroke	338	Low temperature	3	Rate	2021	0.09631842979	0.29541991556	0.01563903128
1	Deaths	211	Mali	3	Both	22	All ages	495	Ischemic stroke	338	Low temperature	1	Number	2021	11.93466816076662	26.474986698204106	2.760691524013642
1	Deaths	211	Mali	3	Both	22	All ages	495	Ischemic stroke	338	Low temperature	2	Percent	2021	0.0036744911574795	0.0081864521820364	0.0009052008918896
1	Deaths	211	Mali	3	Both	22	All ages	495	Ischemic stroke	338	Low temperature	3	Rate	2021	0.0495129211	0.10983580858	0.01145317991
1	Deaths	211	Mali	3	Both	27	Age-standardized	495	Ischemic stroke	338	Low temperature	2	Percent	2021	0.0036744911574795	0.0081864521820364	0.0009052008918896
1	Deaths	211	Mali	3	Both	27	Age-standardized	495	Ischemic stroke	338	Low temperature	3	Rate	2021	0.20127870869	0.44535273745000004	0.04639236139
1	Deaths	212	Mauritania	3	Both	22	All ages	495	Ischemic stroke	338	Low temperature	1	Number	2021	9.750341213341898	21.10207114256058	2.6518080268004565
1	Deaths	212	Mauritania	3	Both	22	All ages	495	Ischemic stroke	338	Low temperature	2	Percent	2021	0.0081483807935923	0.0164088132441216	0.0022872130433865
1	Deaths	212	Mauritania	3	Both	22	All ages	495	Ischemic stroke	338	Low temperature	3	Rate	2021	0.22178847148	0.4800033149	0.06031998635
1	Deaths	212	Mauritania	3	Both	27	Age-standardized	495	Ischemic stroke	338	Low temperature	2	Percent	2021	0.0081483807935923	0.0164088132441216	0.0022872130433865
1	Deaths	212	Mauritania	3	Both	27	Age-standardized	495	Ischemic stroke	338	Low temperature	3	Rate	2021	0.59078396077	1.25834706778	0.16241911665
1	Deaths	214	Nigeria	3	Both	22	All ages	495	Ischemic stroke	338	Low temperature	1	Number	2021	133.55323772761193	267.16415884284646	29.866414659613287
1	Deaths	214	Nigeria	3	Both	22	All ages	495	Ischemic stroke	338	Low temperature	2	Percent	2021	0.0035196290866055	0.0069784932104403	0.0007755402978851
1	Deaths	214	Nigeria	3	Both	22	All ages	495	Ischemic stroke	338	Low temperature	3	Rate	2021	0.05777381753	0.11557258831999999	0.012919917329999999
1	Deaths	214	Nigeria	3	Both	27	Age-standardized	495	Ischemic stroke	338	Low temperature	2	Percent	2021	0.0033559941491567	0.0066501137570784	0.0007143273823936
1	Deaths	214	Nigeria	3	Both	27	Age-standardized	495	Ischemic stroke	338	Low temperature	3	Rate	2021	0.20174443292	0.40835227845	0.04357889242
1	Deaths	213	Niger	3	Both	22	All ages	495	Ischemic stroke	338	Low temperature	1	Number	2021	42.91904677725692	97.487336492182	10.749157304961669
1	Deaths	213	Niger	3	Both	22	All ages	495	Ischemic stroke	338	Low temperature	2	Percent	2021	0.0141435017567348	0.0300984492650653	0.0038433111161783
1	Deaths	213	Niger	3	Both	22	All ages	495	Ischemic stroke	338	Low temperature	3	Rate	2021	0.17141435662	0.38935461801000004	0.04293105327
1	Deaths	213	Niger	3	Both	27	Age-standardized	495	Ischemic stroke	338	Low temperature	2	Percent	2021	0.0141435017567348	0.0300984492650653	0.0038433111161783
1	Deaths	213	Niger	3	Both	27	Age-standardized	495	Ischemic stroke	338	Low temperature	3	Rate	2021	0.8382218312899999	1.89624642001	0.21604664597
1	Deaths	215	Sao Tome and Principe	3	Both	22	All ages	495	Ischemic stroke	338	Low temperature	1	Number	2021	0.0250509672559574	0.0719695505443449	-0.0229560974715866
1	Deaths	215	Sao Tome and Principe	3	Both	22	All ages	495	Ischemic stroke	338	Low temperature	2	Percent	2021	0.0004111307794159	0.0010996934056209	-0.0003796091756491
1	Deaths	215	Sao Tome and Principe	3	Both	22	All ages	495	Ischemic stroke	338	Low temperature	3	Rate	2021	0.01156458124	0.03322417475	-0.01059750114
1	Deaths	215	Sao Tome and Principe	3	Both	27	Age-standardized	495	Ischemic stroke	338	Low temperature	2	Percent	2021	0.0004111307794159	0.0010996934056209	-0.0003796091756491
1	Deaths	215	Sao Tome and Principe	3	Both	27	Age-standardized	495	Ischemic stroke	338	Low temperature	3	Rate	2021	0.03139319527	0.08898809076	-0.028510804369999997
1	Deaths	216	Senegal	3	Both	22	All ages	495	Ischemic stroke	338	Low temperature	1	Number	2021	14.428589014587777	31.4338803645607	2.51629432174401
1	Deaths	216	Senegal	3	Both	22	All ages	495	Ischemic stroke	338	Low temperature	2	Percent	2021	0.0031544426598997	0.006411886757926	0.0005469032818843
1	Deaths	216	Senegal	3	Both	22	All ages	495	Ischemic stroke	338	Low temperature	3	Rate	2021	0.09097727914	0.19820156395000002	0.01586611211
1	Deaths	216	Senegal	3	Both	27	Age-standardized	495	Ischemic stroke	338	Low temperature	2	Percent	2021	0.0031544426598997	0.006411886757926	0.0005469032818843
1	Deaths	216	Senegal	3	Both	27	Age-standardized	495	Ischemic stroke	338	Low temperature	3	Rate	2021	0.25069180096	0.54582146445	0.04367669677
1	Deaths	217	Sierra Leone	3	Both	22	All ages	495	Ischemic stroke	338	Low temperature	1	Number	2021	2.8958742195558216	6.561578592056226	-0.3507290815841616
1	Deaths	217	Sierra Leone	3	Both	22	All ages	495	Ischemic stroke	338	Low temperature	2	Percent	2021	0.0012479541348885	0.0026973934062273	-0.0001573875394248
1	Deaths	217	Sierra Leone	3	Both	22	All ages	495	Ischemic stroke	338	Low temperature	3	Rate	2021	0.0326580421	0.07399779606	-0.00395532549
1	Deaths	217	Sierra Leone	3	Both	27	Age-standardized	495	Ischemic stroke	338	Low temperature	2	Percent	2021	0.0012479541348885	0.0026973934062273	-0.0001573875394248
1	Deaths	217	Sierra Leone	3	Both	27	Age-standardized	495	Ischemic stroke	338	Low temperature	3	Rate	2021	0.10195813821000001	0.22675843872999998	-0.01233896993
1	Deaths	218	Togo	3	Both	22	All ages	495	Ischemic stroke	338	Low temperature	1	Number	2021	1.5932483392229424	4.063246858326393	0.0547620774619036
1	Deaths	218	Togo	3	Both	22	All ages	495	Ischemic stroke	338	Low temperature	2	Percent	2021	0.00079289852228	0.0019338490867348	2.34165517426e-05
1	Deaths	218	Togo	3	Both	22	All ages	495	Ischemic stroke	338	Low temperature	3	Rate	2021	0.0190331107	0.04853997041	0.00065419348
1	Deaths	218	Togo	3	Both	27	Age-standardized	495	Ischemic stroke	338	Low temperature	2	Percent	2021	0.00079289852228	0.0019338490867348	2.34165517426e-05
1	Deaths	218	Togo	3	Both	27	Age-standardized	495	Ischemic stroke	338	Low temperature	3	Rate	2021	0.06577571045	0.16582777127	0.0021836278299999998
1	Deaths	298	American Samoa	3	Both	22	All ages	495	Ischemic stroke	338	Low temperature	1	Number	2021	0.0043831698052767	0.0246371892014017	-0.0158684763966058
1	Deaths	298	American Samoa	3	Both	22	All ages	495	Ischemic stroke	338	Low temperature	2	Percent	2021	0.0003557138599986	0.0018927121520903	-0.0012944629385252
1	Deaths	298	American Samoa	3	Both	22	All ages	495	Ischemic stroke	338	Low temperature	3	Rate	2021	0.0088088617	0.04951338918	-0.031890896360000004
1	Deaths	298	American Samoa	3	Both	27	Age-standardized	495	Ischemic stroke	338	Low temperature	2	Percent	2021	0.0003557138599986	0.0018927121520903	-0.0012944629385252
1	Deaths	298	American Samoa	3	Both	27	Age-standardized	495	Ischemic stroke	338	Low temperature	3	Rate	2021	0.01267153432	0.07107554081	-0.04612658894
1	Deaths	305	Bermuda	3	Both	22	All ages	495	Ischemic stroke	338	Low temperature	1	Number	2021	0.7139888623095301	0.9201201067823528	0.535322166138265
1	Deaths	305	Bermuda	3	Both	22	All ages	495	Ischemic stroke	338	Low temperature	2	Percent	2021	0.0220927982388962	0.0268634558457009	0.0177946822194433
1	Deaths	305	Bermuda	3	Both	22	All ages	495	Ischemic stroke	338	Low temperature	3	Rate	2021	1.12366908321	1.4480765337	0.84248508541
1	Deaths	305	Bermuda	3	Both	27	Age-standardized	495	Ischemic stroke	338	Low temperature	2	Percent	2021	0.0220927982388962	0.0268634558457009	0.0177946822194433
1	Deaths	305	Bermuda	3	Both	27	Age-standardized	495	Ischemic stroke	338	Low temperature	3	Rate	2021	0.44623292493	0.5758454427699999	0.33601979594
1	Deaths	320	Cook Islands	3	Both	22	All ages	495	Ischemic stroke	338	Low temperature	1	Number	2021	0.000317214560219	0.0012005773275512	-0.0002068705554426
1	Deaths	320	Cook Islands	3	Both	22	All ages	495	Ischemic stroke	338	Low temperature	2	Percent	2021	5.35173654317e-05	0.0001975506330918	-3.5205067091e-05
1	Deaths	320	Cook Islands	3	Both	22	All ages	495	Ischemic stroke	338	Low temperature	3	Rate	2021	0.0017873745100000001	0.006764762969999999	-0.0011656311000000001
1	Deaths	320	Cook Islands	3	Both	27	Age-standardized	495	Ischemic stroke	338	Low temperature	2	Percent	2021	5.35173654317e-05	0.0001975506330918	-3.5205067091e-05
1	Deaths	320	Cook Islands	3	Both	27	Age-standardized	495	Ischemic stroke	338	Low temperature	3	Rate	2021	0.00127528868	0.00484234072	-0.0008376867500000001
1	Deaths	349	Greenland	3	Both	22	All ages	495	Ischemic stroke	338	Low temperature	1	Number	2021	1.285135644068536	2.078321061707077	0.7256472468574795
1	Deaths	349	Greenland	3	Both	22	All ages	495	Ischemic stroke	338	Low temperature	2	Percent	2021	0.0879194223304879	0.1333339350059082	0.0532857894665457
1	Deaths	349	Greenland	3	Both	22	All ages	495	Ischemic stroke	338	Low temperature	3	Rate	2021	2.29069175377	3.7045061661	1.29343090917
1	Deaths	349	Greenland	3	Both	27	Age-standardized	495	Ischemic stroke	338	Low temperature	2	Percent	2021	0.0879194223304879	0.1333339350059082	0.0532857894665457
1	Deaths	349	Greenland	3	Both	27	Age-standardized	495	Ischemic stroke	338	Low temperature	3	Rate	2021	3.14463469501	4.98686580321	1.76066195464
1	Deaths	351	Guam	3	Both	22	All ages	495	Ischemic stroke	338	Low temperature	1	Number	2021	-0.0004266052262898	0.0012388342404222	-0.0117573811162257
1	Deaths	351	Guam	3	Both	22	All ages	495	Ischemic stroke	338	Low temperature	2	Percent	2021	-1.6302852898e-05	4.80193807291e-05	-0.0004583153823932
1	Deaths	351	Guam	3	Both	22	All ages	495	Ischemic stroke	338	Low temperature	3	Rate	2021	-0.00026797417	0.00077817983	-0.0073854568399999996
1	Deaths	351	Guam	3	Both	27	Age-standardized	495	Ischemic stroke	338	Low temperature	2	Percent	2021	-1.6302852898e-05	4.80193807291e-05	-0.0004583153823932
1	Deaths	351	Guam	3	Both	27	Age-standardized	495	Ischemic stroke	338	Low temperature	3	Rate	2021	-0.00019855046	0.00057082324	-0.00546229112
1	Deaths	367	Monaco	3	Both	22	All ages	495	Ischemic stroke	338	Low temperature	1	Number	2021	3.591137878266192	4.562657261147653	2.727479106035608
1	Deaths	367	Monaco	3	Both	22	All ages	495	Ischemic stroke	338	Low temperature	2	Percent	2021	0.08607820960699	0.0936630599584815	0.0795359659636664
1	Deaths	367	Monaco	3	Both	22	All ages	495	Ischemic stroke	338	Low temperature	3	Rate	2021	9.484444354179999	12.05029446584	7.20346160056
1	Deaths	367	Monaco	3	Both	27	Age-standardized	495	Ischemic stroke	338	Low temperature	2	Percent	2021	0.08607820960699	0.0936630599584815	0.0795359659636664
1	Deaths	367	Monaco	3	Both	27	Age-standardized	495	Ischemic stroke	338	Low temperature	3	Rate	2021	2.7023709399	3.40443970904	2.07301966913
1	Deaths	369	Nauru	3	Both	22	All ages	495	Ischemic stroke	338	Low temperature	1	Number	2021	3.82483773984e-05	0.0001409857482172	-4.56332987572e-05
1	Deaths	369	Nauru	3	Both	22	All ages	495	Ischemic stroke	338	Low temperature	2	Percent	2021	1.29879844257e-05	4.81678213477e-05	-1.47684430056e-05
1	Deaths	369	Nauru	3	Both	22	All ages	495	Ischemic stroke	338	Low temperature	3	Rate	2021	0.00034694185	0.00127884788	-0.00041392870000000006
1	Deaths	369	Nauru	3	Both	27	Age-standardized	495	Ischemic stroke	338	Low temperature	2	Percent	2021	1.29879844257e-05	4.81678213477e-05	-1.47684430056e-05
1	Deaths	369	Nauru	3	Both	27	Age-standardized	495	Ischemic stroke	338	Low temperature	3	Rate	2021	0.00102610462	0.0036805570500000003	-0.0011785729
1	Deaths	374	Niue	3	Both	22	All ages	495	Ischemic stroke	338	Low temperature	1	Number	2021	0.004301958935174	0.0064927150043953	0.0022363770122839
1	Deaths	374	Niue	3	Both	22	All ages	495	Ischemic stroke	338	Low temperature	2	Percent	2021	0.0045607950379008	0.0065381033017446	0.0024751239473873
1	Deaths	374	Niue	3	Both	22	All ages	495	Ischemic stroke	338	Low temperature	3	Rate	2021	0.25734459772	0.38839634597	0.13378080806
1	Deaths	374	Niue	3	Both	27	Age-standardized	495	Ischemic stroke	338	Low temperature	2	Percent	2021	0.0045607950379008	0.0065381033017446	0.0024751239473873
1	Deaths	374	Niue	3	Both	27	Age-standardized	495	Ischemic stroke	338	Low temperature	3	Rate	2021	0.21780856956	0.32922884511	0.11260366592
1	Deaths	376	Northern Mariana Islands	3	Both	22	All ages	495	Ischemic stroke	338	Low temperature	1	Number	2021	0.0244318553635982	0.0376844224277803	0.0112951340346283
1	Deaths	376	Northern Mariana Islands	3	Both	22	All ages	495	Ischemic stroke	338	Low temperature	2	Percent	2021	0.0023874698653059	0.0035959201360498	0.0011501070099222
1	Deaths	376	Northern Mariana Islands	3	Both	22	All ages	495	Ischemic stroke	338	Low temperature	3	Rate	2021	0.050383102219999996	0.07771239961	0.02329270062
1	Deaths	376	Northern Mariana Islands	3	Both	27	Age-standardized	495	Ischemic stroke	338	Low temperature	2	Percent	2021	0.0023874698653059	0.0035959201360498	0.0011501070099222
1	Deaths	376	Northern Mariana Islands	3	Both	27	Age-standardized	495	Ischemic stroke	338	Low temperature	3	Rate	2021	0.08053983314	0.12568976004000001	0.036847243269999996
1	Deaths	385	Puerto Rico	3	Both	22	All ages	495	Ischemic stroke	338	Low temperature	1	Number	2021	0.1604037599322832	1.0457669827651423	-0.7465421202727465
1	Deaths	385	Puerto Rico	3	Both	22	All ages	495	Ischemic stroke	338	Low temperature	2	Percent	2021	0.0001767689990997	0.0010834512730301	-0.000814863046589
1	Deaths	385	Puerto Rico	3	Both	22	All ages	495	Ischemic stroke	338	Low temperature	3	Rate	2021	0.0048690631	0.03174430216	-0.02266131847
1	Deaths	385	Puerto Rico	3	Both	27	Age-standardized	495	Ischemic stroke	338	Low temperature	2	Percent	2021	0.0001767689990997	0.0010834512730301	-0.000814863046589
[truncated: 2,081 more rows]
